# Supplementary material for: G2/M checkpoint plays a vital role at the early stage of HCC by analysis of key pathways and genes
Source: Oncotarget. 2017 Jul 18;8(44):76305–17. doi: 10.18632/oncotarget.19351 (PMC5652707; doi:10.18632/oncotarget.19351)
Supplement: Supplementary file 2 [file oncotarget-08-76305-s002.xlsx]

## Sheet: SAM
SAM rank	Row	d.value	stdev	rawp	q.value	R.fold	Name
1	17427	-12.21	0.3188	0	0	0.0674	207995_s_at
3	4579	-11.57	0.3259	0	0	0.0732	1559065_a_at
4	19878	-11.36	0.3012	0	0	0.0934	210481_s_at
7	30021	-10.04	0.1702	0	0	0.3057	220736_at
9	39733	-9.15	0.4083	0	0	0.0751	230478_at
10	16863	-9.13	0.1899	0	0	0.3005	207420_at
11	553	-8.9	0.0603	0	0	0.6892	1553033_at
12	29322	-8.85	0.4074	0	0	0.0822	220037_s_at
14	28344	-8.8	0.325	0	0	0.1379	219059_s_at
15	15579	-8.77	0.1204	0	0	0.481	206132_at
17	17246	-8.69	0.4435	0	0	0.0693	207804_s_at
18	48595	-8.67	0.1535	0	0	0.3977	239345_at
19	22930	-8.63	0.4106	0	0	0.0858	213629_x_at
20	40289	-8.61	0.1415	0	0	0.4297	231034_s_at
21	15619	-8.53	0.309	0	0	0.161	206172_at
22	19914	-8.46	0.3768	0	0	0.1098	210524_x_at
25	13183	-8.43	0.1057	0	0	0.5393	203735_x_at
24	18798	-8.43	0.1021	0	0	0.5506	209384_at
30	15827	-8.27	0.1632	0	0	0.3925	206380_s_at
35	23883	-8.15	0.1564	0	0	0.4134	214584_x_at
37	45467	-8.12	0.1494	0	0	0.4312	236217_at
42	19148	-7.88	0.1469	0	0	0.4484	209739_s_at
43	14193	-7.87	0.3629	0	0	0.138	204745_x_at
44	16244	-7.85	0.4219	0	0	0.1006	206797_at
45	4870	-7.83	0.2556	0	0	0.2495	1559577_at
46	43996	-7.81	0.0486	0	0	0.7689	234746_at
49	252	-7.78	0.0988	0	0	0.587	1552615_at
50	20820	-7.76	0.1326	0	0	0.4899	211492_s_at
51	33574	-7.76	0.0815	0	0	0.645	224305_s_at
52	7148	-7.74	0.0873	0	0	0.6259	1563315_s_at
55	14210	-7.7	0.1575	0	0	0.4315	204762_s_at
57	16775	-7.7	0.5067	0	0	0.067	207330_at
54	22962	-7.7	0.1534	0	0	0.4409	213661_at
58	30	-7.68	0.3281	0	0	0.1744	1552280_at
63	15974	-7.59	0.2074	0	0	0.3359	206527_at
64	2119	-7.57	0.2688	0	0	0.2438	1555175_a_at
68	33243	-7.48	0.1636	0	0	0.4279	223967_at
69	30420	-7.47	0.0826	0	0	0.6523	221136_at
71	253	-7.44	0.1782	0	0	0.3992	1552616_a_at
72	15390	-7.42	0.3498	0	0	0.1653	205942_s_at
73	29355	-7.42	0.2716	0	0	0.2475	220070_at
74	23806	-7.41	0.0947	0	0	0.6149	214506_at
77	11417	-7.39	0.1402	0	0	0.4879	201968_s_at
78	18657	-7.38	0.3034	0	0	0.2119	209242_at
80	26453	-7.31	0.3371	0	0	0.1813	217165_x_at
81	37026	-7.3	0.2544	0	0	0.2759	227771_at
84	39539	-7.29	0.052	0	0	0.7688	230284_at
87	39775	-7.27	0.1109	0	0	0.5719	230520_at
88	23579	-7.26	0.3189	0	0	0.2008	214279_s_at
93	31352	-7.21	0.3408	1.83e-07	3.49e-05	0.182	222071_s_at
92	50090	-7.21	0.0848	1.83e-07	3.49e-05	0.6545	240840_s_at
94	24800	-7.17	0.3141	1.83e-07	3.49e-05	0.2098	215506_s_at
95	18529	-7.16	0.0956	1.83e-07	3.49e-05	0.6221	209114_at
98	29781	-7.16	0.4876	1.83e-07	3.49e-05	0.0891	220496_at
103	18604	-7.12	0.409	1.83e-07	3.49e-05	0.1328	209189_at
102	29393	-7.12	0.1461	1.83e-07	3.49e-05	0.4862	220108_at
106	15314	-7.06	0.4781	1.83e-07	3.49e-05	0.0964	205866_at
105	16385	-7.06	0.4162	1.83e-07	3.49e-05	0.1304	206938_at
107	15267	-7.05	0.3427	1.83e-07	3.49e-05	0.1873	205819_at
108	25681	-7.05	0.1445	1.83e-07	3.49e-05	0.4938	216389_s_at
110	16973	-7.04	0.0561	1.83e-07	3.49e-05	0.7607	207531_at
109	43009	-7.04	0.0521	1.83e-07	3.49e-05	0.7754	233757_x_at
112	16402	-7.02	0.1063	1.83e-07	3.49e-05	0.5961	206955_at
116	3513	-6.96	0.1845	1.83e-07	3.49e-05	0.4106	1557226_a_at
122	28186	-6.88	0.1785	1.83e-07	3.49e-05	0.4266	218901_at
123	20817	-6.85	0.2626	1.83e-07	3.49e-05	0.2874	211489_at
126	16153	-6.83	0.0972	1.83e-07	3.49e-05	0.631	206706_at
127	23845	-6.83	0.1559	1.83e-07	3.49e-05	0.478	214545_s_at
129	32976	-6.82	0.5768	1.83e-07	3.49e-05	0.0655	223699_at
132	15002	-6.8	0.3424	1.83e-07	3.49e-05	0.1991	205554_s_at
131	35436	-6.8	0.179	1.83e-07	3.49e-05	0.4299	226179_at
137	19776	-6.78	0.328	3.66e-07	6.72e-05	0.2139	210377_at
141	15432	-6.74	0.5186	7.32e-07	0.000116	0.0887	205984_at
140	24203	-6.74	0.1126	7.32e-07	0.000116	0.5906	214907_at
143	1224	-6.73	0.0691	7.32e-07	0.000116	0.7243	1553952_at
147	29399	-6.68	0.2741	7.32e-07	0.000116	0.281	220114_s_at
150	38484	-6.66	0.2604	7.32e-07	0.000116	0.3005	229229_at
151	26832	-6.65	0.5579	7.32e-07	0.000116	0.0764	217546_at
154	7675	-6.64	0.1036	7.32e-07	0.000116	0.621	1564573_at
152	27670	-6.64	0.1215	7.32e-07	0.000116	0.5715	218384_at
155	44398	-6.63	0.1341	7.32e-07	0.000116	0.5399	235148_at
156	25006	-6.62	0.2876	7.32e-07	0.000116	0.2673	215712_s_at
160	32210	-6.58	0.1028	7.32e-07	0.000116	0.6257	222930_s_at
162	30344	-6.57	0.214	9.14e-07	0.000137	0.3772	221060_s_at
163	31209	-6.57	0.1733	9.14e-07	0.000137	0.4543	221928_at
168	44892	-6.55	0.3796	9.14e-07	0.000137	0.1784	235642_at
167	54577	-6.55	0.072	9.14e-07	0.000137	0.7212	65521_at
173	15324	-6.52	0.1915	1.28e-06	0.000184	0.4209	205876_at
174	46640	-6.52	0.3811	1.28e-06	0.000184	0.1787	237390_at
179	7936	-6.51	0.1433	1.46e-06	0.000205	0.524	1565681_s_at
181	14211	-6.5	0.1169	1.46e-06	0.000205	0.5906	204763_s_at
183	27710	-6.48	0.1518	1.65e-06	0.00022	0.5056	218424_s_at
185	19635	-6.47	0.4451	1.65e-06	0.00022	0.136	210233_at
184	28438	-6.47	0.0818	1.65e-06	0.00022	0.6931	219153_s_at
186	36660	-6.47	0.3881	1.65e-06	0.00022	0.1756	227404_s_at
188	18931	-6.46	0.0709	1.65e-06	0.00022	0.7278	209517_s_at
187	50198	-6.46	0.065	1.65e-06	0.00022	0.7474	240948_at
189	2327	-6.45	0.3572	1.65e-06	0.00022	0.2022	1555434_a_at
190	51236	-6.45	0.2201	1.65e-06	0.00022	0.3739	241986_at
192	218	-6.43	0.1553	1.83e-06	0.000234	0.5005	1552566_at
194	20277	-6.42	0.2718	1.83e-06	0.000234	0.2984	210909_x_at
193	30177	-6.42	0.3154	1.83e-06	0.000234	0.2456	220892_s_at
195	14445	-6.41	0.1914	1.83e-06	0.000234	0.427	204997_at
197	15908	-6.41	0.3392	1.83e-06	0.000234	0.2216	206461_x_at
198	17129	-6.41	0.2253	1.83e-06	0.000234	0.3677	207687_at
196	25628	-6.41	0.3186	1.83e-06	0.000234	0.2428	216336_x_at
201	14481	-6.39	0.2844	2.38e-06	0.000275	0.2839	205033_s_at
205	15247	-6.34	0.5285	2.56e-06	0.000275	0.0981	205799_s_at
213	49068	-6.32	0.2286	2.56e-06	0.000275	0.3675	239818_x_at
215	27288	-6.3	0.416	2.56e-06	0.000275	0.1624	218002_s_at
216	30592	-6.3	0.0734	2.56e-06	0.000275	0.7257	221308_at
217	33374	-6.3	0.0622	2.56e-06	0.000275	0.762	224099_at
218	34398	-6.3	0.1469	2.74e-06	0.000275	0.5268	225140_at
224	21450	-6.28	0.3421	2.74e-06	0.000275	0.2255	212143_s_at
221	25066	-6.28	0.0853	2.74e-06	0.000275	0.6899	215772_x_at
225	33121	-6.28	0.1533	2.74e-06	0.000275	0.5132	223844_at
228	3512	-6.27	0.1659	2.93e-06	0.000275	0.4863	1557225_at
230	34874	-6.26	0.2013	2.93e-06	0.000275	0.4175	225616_at
232	40193	-6.26	0.0738	2.93e-06	0.000275	0.7263	230938_x_at
233	44227	-6.25	0.1415	2.93e-06	0.000275	0.542	234977_at
234	45633	-6.25	0.2026	2.93e-06	0.000275	0.4159	236383_at
235	747	-6.24	0.4196	2.93e-06	0.000275	0.1628	1553296_at
237	11893	-6.23	0.264	2.93e-06	0.000275	0.3196	202444_s_at
238	14467	-6.23	0.2002	2.93e-06	0.000275	0.4213	205019_s_at
240	29214	-6.23	0.1279	2.93e-06	0.000275	0.5759	219929_s_at
236	53287	-6.23	0.045	2.93e-06	0.000275	0.8235	244036_at
244	15274	-6.2	0.11	2.93e-06	0.000275	0.6231	205826_at
247	23061	-6.19	0.126	2.93e-06	0.000275	0.5823	213760_s_at
256	15359	-6.16	0.1644	2.93e-06	0.000275	0.4958	205911_at
257	16708	-6.16	0.4522	2.93e-06	0.000275	0.1453	207262_at
258	12119	-6.15	0.2196	2.93e-06	0.000275	0.3924	202670_at
259	28002	-6.14	0.1546	2.93e-06	0.000275	0.5178	218717_s_at
262	31162	-6.14	0.1828	2.93e-06	0.000275	0.4595	221881_s_at
260	47669	-6.14	0.1406	2.93e-06	0.000275	0.5497	238419_at
265	1867	-6.13	0.3322	2.93e-06	0.000275	0.2438	1554830_a_at
271	18779	-6.12	0.2588	3.11e-06	0.00029	0.3339	209365_s_at
269	29433	-6.12	0.1835	2.93e-06	0.000275	0.4592	220148_at
268	42897	-6.12	0.1442	2.93e-06	0.000275	0.5423	233645_s_at
272	17026	-6.11	0.4574	3.11e-06	0.00029	0.144	207584_at
273	39032	-6.1	0.5991	3.29e-06	0.000297	0.0793	229777_at
277	19886	-6.09	0.0778	3.48e-06	0.000297	0.7202	210493_s_at
279	21019	-6.09	0.1123	3.48e-06	0.000297	0.6227	211697_x_at
274	21765	-6.09	0.0841	3.48e-06	0.000297	0.7009	212459_x_at
276	25068	-6.09	0.1374	3.48e-06	0.000297	0.5599	215774_s_at
281	15897	-6.08	0.2065	3.48e-06	0.000297	0.419	206450_at
284	19165	-6.07	0.0559	3.48e-06	0.000297	0.7904	209756_s_at
290	6045	-6.06	0.0592	3.48e-06	0.000297	0.7799	1561487_at
291	11530	-6.06	0.2037	3.48e-06	0.000297	0.4252	202081_at
289	53148	-6.06	0.1579	3.48e-06	0.000297	0.5151	243897_at
296	18624	-6.05	0.1801	3.48e-06	0.000297	0.4701	209209_s_at
295	37441	-6.05	0.2181	3.48e-06	0.000297	0.4009	228186_s_at
299	14840	-6.04	0.2577	3.66e-06	0.000306	0.3397	205392_s_at
300	14919	-6.04	0.1032	3.66e-06	0.000306	0.6491	205471_s_at
307	14989	-6.01	0.3143	3.84e-06	0.000316	0.2702	205541_s_at
308	20331	-6.01	0.1999	3.84e-06	0.000316	0.435	210963_s_at
309	1805	-5.98	0.1579	4.21e-06	0.000345	0.5195	1554757_a_at
310	27388	-5.98	0.1016	4.39e-06	0.000348	0.6562	218102_at
314	13774	-5.97	0.3548	4.39e-06	0.000348	0.2305	204326_x_at
311	20786	-5.97	0.2971	4.39e-06	0.000348	0.2922	211456_x_at
316	16986	-5.96	0.2844	4.39e-06	0.000348	0.3089	207544_s_at
320	10900	-5.95	0.3275	4.39e-06	0.000348	0.2594	201451_x_at
319	20594	-5.95	0.1011	4.39e-06	0.000348	0.6593	211235_s_at
318	38170	-5.95	0.1846	4.39e-06	0.000348	0.4673	228915_at
322	13749	-5.94	0.2583	4.57e-06	0.00035	0.3452	204301_at
323	14315	-5.94	0.1817	4.57e-06	0.00035	0.4732	204867_at
321	17885	-5.94	0.0678	4.57e-06	0.00035	0.7562	208466_at
324	23714	-5.94	0.31	4.57e-06	0.00035	0.2792	214414_x_at
327	27827	-5.93	0.2519	4.57e-06	0.00035	0.355	218541_s_at
330	31764	-5.93	0.4545	4.57e-06	0.00035	0.1544	222484_s_at
332	40529	-5.93	0.2344	4.76e-06	0.00036	0.3817	231274_s_at
329	54185	-5.93	0.1707	4.57e-06	0.00035	0.4957	33494_at
333	5351	-5.92	0.0851	4.94e-06	0.00036	0.7054	1560439_at
337	13466	-5.91	0.3129	4.94e-06	0.00036	0.2773	204018_x_at
336	20053	-5.91	0.1775	4.94e-06	0.00036	0.483	210667_s_at
339	52831	-5.91	0.094	4.94e-06	0.00036	0.6805	243580_at
341	26700	-5.9	0.311	4.94e-06	0.00036	0.2801	217414_x_at
340	28611	-5.9	0.1662	4.94e-06	0.00036	0.5065	219326_s_at
343	29154	-5.9	0.2274	4.94e-06	0.00036	0.3945	219869_s_at
344	41431	-5.9	0.0572	4.94e-06	0.00036	0.7916	232176_at
345	18000	-5.89	0.3499	4.94e-06	0.00036	0.2394	208581_x_at
346	22711	-5.89	0.2789	4.94e-06	0.00036	0.3201	213409_s_at
347	24131	-5.89	0.0841	4.94e-06	0.00036	0.7094	214835_s_at
352	24314	-5.88	0.0707	5.3e-06	0.00038	0.7497	215019_x_at
353	11020	-5.87	0.2426	5.3e-06	0.00038	0.3725	201571_s_at
354	11691	-5.87	0.2584	5.3e-06	0.00038	0.3494	202242_at
358	16127	-5.86	0.2656	5.85e-06	0.000407	0.34	206680_at
360	26305	-5.86	0.2188	5.85e-06	0.000407	0.4115	217014_s_at
359	27422	-5.86	0.1698	5.85e-06	0.000407	0.5018	218136_s_at
363	21066	-5.85	0.3261	5.85e-06	0.000407	0.2668	211745_x_at
366	4867	-5.84	0.6206	6.04e-06	0.000414	0.0811	1559573_at
368	15086	-5.84	0.0558	6.04e-06	0.000414	0.7979	205638_at
364	18872	-5.84	0.3246	5.85e-06	0.000407	0.2685	209458_x_at
369	11815	-5.83	0.1555	6.04e-06	0.000414	0.5332	202366_at
372	27790	-5.83	0.2058	6.4e-06	0.000431	0.4355	218504_at
371	53056	-5.83	0.0942	6.4e-06	0.000431	0.6835	243805_at
373	21021	-5.82	0.3178	6.4e-06	0.000431	0.2772	211699_x_at
383	39880	-5.8	0.1777	7.32e-06	0.000478	0.4897	230625_s_at
391	11	-5.78	0.0557	7.68e-06	0.000478	0.8002	1438_at
384	16057	-5.78	0.2064	7.68e-06	0.000478	0.4372	206610_s_at
388	30961	-5.78	0.2629	7.68e-06	0.000478	0.3489	221679_s_at
385	40614	-5.78	0.0903	7.68e-06	0.000478	0.6965	231359_at
393	14811	-5.77	0.5431	7.68e-06	0.000478	0.1139	205363_at
394	35973	-5.77	0.0732	7.68e-06	0.000478	0.7462	226717_at
396	38399	-5.77	0.1415	7.68e-06	0.000478	0.5681	229144_at
401	14888	-5.76	0.3197	7.86e-06	0.000478	0.279	205440_s_at
402	24548	-5.76	0.3509	7.86e-06	0.000478	0.2465	215253_s_at
399	34833	-5.76	0.3305	7.68e-06	0.000478	0.2669	225575_at
404	54454	-5.75	0.2134	7.86e-06	0.000478	0.4273	49452_at
414	1380	-5.73	0.0915	8.05e-06	0.000478	0.6953	1554175_at
419	13195	-5.72	0.2217	8.41e-06	0.000478	0.4153	203747_at
421	23936	-5.72	0.0727	8.41e-06	0.000478	0.7498	214637_at
418	26769	-5.72	0.1043	8.41e-06	0.000478	0.6614	217483_at
417	54390	-5.72	0.1962	8.41e-06	0.000478	0.4593	43427_at
427	8810	-5.71	0.0848	8.41e-06	0.000478	0.7149	1568699_at
423	13234	-5.71	0.1746	8.41e-06	0.000478	0.5008	203786_s_at
428	20239	-5.71	0.2709	8.41e-06	0.000478	0.3425	210862_s_at
424	21004	-5.71	0.2255	8.41e-06	0.000478	0.4096	211681_s_at
431	20592	-5.7	0.1043	8.41e-06	0.000478	0.6622	211233_x_at
432	23480	-5.7	0.1946	8.41e-06	0.000478	0.4637	214180_at
440	23737	-5.69	0.1192	8.41e-06	0.000478	0.6252	214437_s_at
447	15752	-5.68	0.2284	8.6e-06	0.000483	0.4071	206305_s_at
448	17051	-5.68	0.5356	8.6e-06	0.000483	0.1216	207609_s_at
446	50979	-5.68	0.0686	8.41e-06	0.000478	0.7635	241729_at
452	17068	-5.67	0.3596	8.78e-06	0.000493	0.2433	207626_s_at
455	36909	-5.66	0.2441	9.14e-06	0.000507	0.3839	227654_at
456	41849	-5.66	0.1001	9.14e-06	0.000507	0.6754	232594_at
457	4269	-5.65	0.4734	9.14e-06	0.000507	0.1564	1558549_s_at
460	13876	-5.63	0.3676	9.88e-06	0.000543	0.238	204428_s_at
464	21492	-5.63	0.288	1.01e-05	0.000549	0.3252	212185_x_at
463	32998	-5.63	0.3787	1.01e-05	0.000549	0.2282	223721_s_at
465	18724	-5.62	0.1873	1.01e-05	0.000549	0.4819	209309_at
470	11335	-5.6	0.1229	1.1e-05	0.000592	0.6206	201886_at
471	16254	-5.6	0.0849	1.12e-05	0.000592	0.7193	206807_s_at
469	22165	-5.6	0.4034	1.08e-05	0.000584	0.2088	212859_x_at
472	47015	-5.6	0.4097	1.12e-05	0.000592	0.2041	237765_at
478	28220	-5.58	0.2626	1.12e-05	0.000592	0.3622	218935_at
476	33061	-5.58	0.5418	1.12e-05	0.000592	0.1228	223784_at
475	41059	-5.58	0.0666	1.12e-05	0.000592	0.7728	231804_at
483	4729	-5.57	0.3189	1.13e-05	0.000595	0.292	1559336_at
482	19771	-5.57	0.2208	1.13e-05	0.000595	0.4264	210372_s_at
479	34919	-5.57	0.1721	1.13e-05	0.000595	0.5142	225661_at
481	35482	-5.57	0.2563	1.13e-05	0.000595	0.3716	226225_at
486	3986	-5.56	0.2819	1.15e-05	0.000598	0.3371	1557924_s_at
489	11897	-5.56	0.0841	1.15e-05	0.000598	0.7231	202448_s_at
490	33533	-5.56	0.0698	1.17e-05	0.000605	0.7641	224263_x_at
497	7376	-5.55	0.0389	1.28e-05	0.000652	0.8613	1563840_at
493	14817	-5.55	0.2853	1.21e-05	0.000621	0.3335	205369_x_at
496	35991	-5.55	0.0973	1.26e-05	0.000645	0.6877	226735_at
494	37463	-5.55	0.1187	1.26e-05	0.000645	0.6332	228208_x_at
498	44987	-5.54	0.2708	1.28e-05	0.000652	0.3533	235737_at
502	11144	-5.53	0.2368	1.35e-05	0.000666	0.4037	201695_s_at
503	17546	-5.53	0.3367	1.35e-05	0.000666	0.2754	208116_s_at
501	47428	-5.53	0.1927	1.35e-05	0.000666	0.4777	238178_at
505	16929	-5.52	0.1579	1.35e-05	0.000666	0.5464	207486_x_at
511	19228	-5.52	0.2756	1.35e-05	0.000666	0.3487	209821_at
510	19387	-5.52	0.2702	1.35e-05	0.000666	0.356	209980_s_at
506	38887	-5.52	0.1514	1.35e-05	0.000666	0.5604	229632_s_at
513	11925	-5.51	0.0826	1.35e-05	0.000666	0.7294	202476_s_at
515	15911	-5.51	0.0867	1.35e-05	0.000666	0.7183	206464_at
514	20662	-5.51	0.1787	1.35e-05	0.000666	0.5056	211322_s_at
520	11008	-5.5	0.257	1.39e-05	0.000674	0.3756	201559_s_at
516	37488	-5.5	0.0679	1.37e-05	0.000674	0.7718	228233_at
518	43065	-5.5	0.0623	1.39e-05	0.000674	0.7885	233814_at
521	54327	-5.5	0.2096	1.39e-05	0.000674	0.45	39249_at
524	7199	-5.49	0.197	1.41e-05	0.00068	0.4724	1563445_x_at
525	7308	-5.49	0.1191	1.41e-05	0.00068	0.6355	1563658_a_at
526	19122	-5.49	0.2185	1.43e-05	0.000687	0.4356	209713_s_at
523	50103	-5.49	0.0784	1.39e-05	0.000674	0.7419	240853_at
534	17248	-5.48	0.1302	1.46e-05	0.000692	0.6101	207808_s_at
528	29731	-5.48	0.1809	1.44e-05	0.000692	0.5026	220446_s_at
539	15715	-5.47	0.0761	1.5e-05	0.000702	0.7495	206268_at
536	18782	-5.47	0.2907	1.46e-05	0.000692	0.3321	209368_at
543	15176	-5.46	0.5773	1.54e-05	0.000714	0.1127	205728_at
540	15896	-5.46	0.2697	1.5e-05	0.000702	0.3599	206449_s_at
546	13352	-5.45	0.1099	1.54e-05	0.000714	0.6602	203904_x_at
555	14978	-5.44	0.1665	1.68e-05	0.000761	0.534	205530_at
550	21417	-5.44	0.1803	1.65e-05	0.000756	0.5066	212110_at
549	35293	-5.44	0.0738	1.63e-05	0.000752	0.757	226036_x_at
552	46111	-5.44	0.0546	1.65e-05	0.000756	0.814	236861_at
558	15657	-5.43	0.4002	1.68e-05	0.000761	0.2215	206210_s_at
557	32874	-5.43	0.173	1.68e-05	0.000761	0.5212	223597_at
563	10824	-5.42	0.1133	1.7e-05	0.000762	0.6534	201375_s_at
568	32900	-5.41	0.1106	1.72e-05	0.000766	0.6606	223623_at
565	33515	-5.41	0.3754	1.7e-05	0.000762	0.2444	224244_s_at
572	49239	-5.4	0.1507	1.76e-05	0.000772	0.5688	239989_at
571	53661	-5.4	0.0698	1.76e-05	0.000772	0.7699	244410_at
584	16934	-5.39	0.172	1.81e-05	0.000786	0.5261	207491_at
586	30472	-5.38	0.2749	1.87e-05	0.000802	0.3589	221188_s_at
589	11594	-5.37	0.3055	1.87e-05	0.000802	0.3207	202145_at
588	35321	-5.37	0.2702	1.87e-05	0.000802	0.3657	226064_s_at
590	45195	-5.37	0.4955	1.87e-05	0.000802	0.1582	235945_at
599	24531	-5.35	0.1691	1.94e-05	0.000818	0.5339	215236_s_at
601	41447	-5.35	0.0529	1.94e-05	0.000818	0.8218	232192_at
600	54334	-5.35	0.2444	1.94e-05	0.000818	0.404	396_f_at
605	11451	-5.34	0.1025	1.98e-05	0.000823	0.6842	202002_at
604	19419	-5.34	0.1349	1.98e-05	0.000823	0.607	210013_at
607	25088	-5.34	0.2386	1.98e-05	0.000823	0.4135	215794_x_at
602	32870	-5.34	0.4	1.96e-05	0.000823	0.2274	223593_at
608	48337	-5.34	0.1374	1.98e-05	0.000823	0.6016	239087_at
614	13378	-5.33	0.0698	2.03e-05	0.000836	0.7729	203930_s_at
610	16636	-5.33	0.0872	1.99e-05	0.000829	0.7244	207190_at
611	20465	-5.33	0.1432	2.01e-05	0.000834	0.5891	211100_x_at
609	29567	-5.33	0.0928	1.98e-05	0.000823	0.7094	220282_at
618	12339	-5.32	0.1148	2.14e-05	0.000872	0.655	202889_x_at
615	28411	-5.32	0.1168	2.03e-05	0.000836	0.6498	219126_at
620	5189	-5.31	0.1614	2.14e-05	0.000872	0.5518	1560137_at
623	10296	-5.31	0.1154	2.16e-05	0.000872	0.654	200847_s_at
625	13130	-5.31	0.1678	2.16e-05	0.000872	0.5395	203682_s_at
619	29401	-5.31	0.7307	2.14e-05	0.000872	0.0678	220116_at
628	15885	-5.3	0.0752	2.18e-05	0.000872	0.7584	206438_x_at
635	29397	-5.3	0.1987	2.21e-05	0.000874	0.4821	220112_at
631	47061	-5.3	0.0508	2.18e-05	0.000872	0.8298	237811_at
632	48069	-5.3	0.0829	2.18e-05	0.000872	0.7375	238819_at
647	11486	-5.29	0.1485	2.27e-05	0.000884	0.5803	202037_s_at
643	15900	-5.29	0.2099	2.23e-05	0.000877	0.4632	206453_s_at
648	15920	-5.29	0.1549	2.27e-05	0.000884	0.5668	206473_at
645	19248	-5.29	0.1578	2.23e-05	0.000877	0.5607	209841_s_at
639	31149	-5.29	0.2462	2.21e-05	0.000874	0.4052	221868_at
642	32628	-5.29	0.09	2.21e-05	0.000874	0.7188	223350_x_at
661	15096	-5.28	0.0845	2.3e-05	0.000884	0.7342	205648_at
659	18873	-5.28	0.1492	2.3e-05	0.000884	0.5793	209459_s_at
660	20593	-5.28	0.0948	2.3e-05	0.000884	0.7068	211234_x_at
655	27310	-5.28	0.1966	2.3e-05	0.000884	0.4869	218024_at
657	28299	-5.28	0.4252	2.3e-05	0.000884	0.2109	219014_at
669	13114	-5.27	0.2616	2.45e-05	0.000922	0.3849	203666_at
670	32941	-5.27	0.1454	2.45e-05	0.000922	0.5883	223664_x_at
677	14946	-5.26	0.3734	2.51e-05	0.000922	0.2566	205498_at
674	15697	-5.26	0.1269	2.49e-05	0.000922	0.6296	206250_x_at
678	18874	-5.26	0.1634	2.51e-05	0.000922	0.5515	209460_at
672	24477	-5.26	0.0857	2.47e-05	0.000922	0.7316	215182_x_at
687	5427	-5.25	0.094	2.51e-05	0.000922	0.7102	1560560_at
680	16426	-5.25	0.1775	2.51e-05	0.000922	0.524	206979_at
689	17878	-5.25	0.1357	2.51e-05	0.000922	0.6103	208459_s_at
690	18151	-5.25	0.1165	2.52e-05	0.000926	0.6545	208735_s_at
685	33576	-5.25	0.0802	2.51e-05	0.000922	0.7469	224307_x_at
681	41243	-5.25	0.0897	2.51e-05	0.000922	0.7214	231988_x_at
683	50965	-5.25	0.1254	2.51e-05	0.000922	0.6335	241715_x_at
699	1602	-5.24	0.1579	2.56e-05	0.000929	0.5638	1554483_at
693	10846	-5.24	0.3068	2.54e-05	0.000929	0.3279	201397_at
694	33609	-5.24	0.2446	2.56e-05	0.000929	0.4111	224341_x_at
695	39086	-5.24	0.4835	2.56e-05	0.000929	0.1726	229831_at
700	17050	-5.23	0.6085	2.63e-05	0.000941	0.11	207608_x_at
705	18693	-5.23	0.4696	2.63e-05	0.000941	0.1823	209278_s_at
706	41736	-5.23	0.1132	2.63e-05	0.000941	0.6636	232481_s_at
710	13914	-5.22	0.0643	2.63e-05	0.000941	0.7923	204466_s_at
707	18472	-5.22	0.1014	2.63e-05	0.000941	0.6925	209057_x_at
712	26866	-5.22	0.0884	2.71e-05	0.000963	0.7266	217580_x_at
711	29239	-5.22	0.3705	2.69e-05	0.000959	0.2619	219954_s_at
716	12124	-5.21	0.1274	2.78e-05	0.000968	0.6315	202675_at
715	39390	-5.21	0.3904	2.74e-05	0.000968	0.2443	230135_at
720	12881	-5.2	0.1053	2.78e-05	0.000968	0.6843	203433_at
724	24876	-5.2	0.0698	2.78e-05	0.000968	0.7778	215582_x_at
723	46941	-5.2	0.0503	2.78e-05	0.000968	0.8342	237691_x_at
729	625	-5.19	0.1833	2.82e-05	0.000979	0.5171	1553131_a_at
731	19702	-5.19	0.2228	2.89e-05	0.000998	0.449	210301_at
727	28566	-5.19	0.187	2.78e-05	0.000968	0.5101	219281_at
728	37397	-5.19	0.1458	2.78e-05	0.000968	0.5918	228142_at
730	51249	-5.19	0.063	2.82e-05	0.000979	0.7973	241999_at
734	1522	-5.18	0.1662	2.89e-05	0.000998	0.5504	1554375_a_at
732	23433	-5.18	0.0935	2.89e-05	0.000998	0.7145	214133_at
737	33397	-5.18	0.0626	2.96e-05	0.001018	0.7987	224122_at
738	54563	-5.18	0.1096	2.96e-05	0.001018	0.6749	64440_at
739	29650	-5.17	0.0958	2.98e-05	0.00102	0.7094	220365_at
740	50122	-5.17	0.1616	2.98e-05	0.00102	0.5601	240872_at
763	4691	-5.15	0.0751	3.26e-05	0.001082	0.765	1559272_at
756	28208	-5.15	0.1924	3.2e-05	0.001071	0.5029	218923_at
768	2234	-5.14	0.0927	3.29e-05	0.001086	0.7186	1555320_a_at
771	14819	-5.14	0.2587	3.31e-05	0.001086	0.3979	205371_s_at
767	18071	-5.14	0.2133	3.29e-05	0.001086	0.4675	208653_s_at
765	25694	-5.14	0.1376	3.29e-05	0.001086	0.6123	216402_at
783	26773	-5.13	0.359	3.37e-05	0.001086	0.2791	217487_x_at
786	45382	-5.13	0.0815	3.37e-05	0.001086	0.7486	236132_at
792	1641	-5.12	0.114	3.48e-05	0.00111	0.6672	1554534_at
791	38787	-5.12	0.1127	3.48e-05	0.00111	0.6702	229532_at
787	40411	-5.12	0.445	3.44e-05	0.001105	0.2059	231156_at
798	2825	-5.11	0.082	3.51e-05	0.001111	0.7478	1556165_at
801	4984	-5.11	0.1008	3.53e-05	0.001111	0.6997	1559759_at
799	17687	-5.11	0.1097	3.51e-05	0.001111	0.6778	208262_x_at
802	28203	-5.11	0.3334	3.53e-05	0.001111	0.3071	218918_at
796	53433	-5.11	0.0782	3.51e-05	0.001111	0.7578	244182_at
809	324	-5.1	0.069	3.55e-05	0.001111	0.7834	1552715_a_at
816	16500	-5.1	0.0669	3.66e-05	0.001137	0.7893	207053_at
810	16996	-5.1	0.1066	3.55e-05	0.001111	0.6858	207554_x_at
811	18884	-5.1	0.3648	3.57e-05	0.001113	0.2752	209470_s_at
826	1503	-5.09	0.0839	3.82e-05	0.001174	0.7441	1554344_s_at
824	14928	-5.09	0.2209	3.77e-05	0.00116	0.4589	205480_s_at
821	15598	-5.09	0.0619	3.75e-05	0.001158	0.8036	206151_x_at
819	17981	-5.09	0.2931	3.73e-05	0.001155	0.3553	208562_s_at
818	26001	-5.09	0.0521	3.71e-05	0.001151	0.8321	216710_x_at
830	8363	-5.08	0.0667	3.88e-05	0.001176	0.7907	1566623_at
832	8745	-5.08	0.1326	3.88e-05	0.001176	0.6271	1568593_a_at
829	38957	-5.08	0.0757	3.88e-05	0.001176	0.7659	229702_at
840	2535	-5.07	0.0857	3.91e-05	0.001177	0.7399	1555738_at
834	16053	-5.07	0.2541	3.88e-05	0.001176	0.409	206606_at
839	43209	-5.07	0.1089	3.9e-05	0.001177	0.682	233958_at
842	44221	-5.07	0.0677	3.91e-05	0.001177	0.7883	234971_x_at
837	50337	-5.07	0.0782	3.9e-05	0.001177	0.7597	241087_at
852	16697	-5.06	0.2011	3.99e-05	0.001177	0.4942	207251_at
847	17980	-5.06	0.342	3.95e-05	0.001177	0.3013	208561_at
854	19548	-5.06	0.3653	3.99e-05	0.001177	0.278	210143_at
853	38694	-5.06	0.1168	3.99e-05	0.001177	0.664	229439_s_at
844	49464	-5.06	0.0955	3.95e-05	0.001177	0.715	240214_at
859	2254	-5.05	0.2957	3.99e-05	0.001177	0.3551	1555345_at
862	10306	-5.05	0.2151	4.06e-05	0.001192	0.4711	200857_s_at
861	23765	-5.05	0.1035	4.06e-05	0.001192	0.6961	214465_at
857	37118	-5.05	0.1377	3.99e-05	0.001177	0.6174	227863_at
863	42287	-5.05	0.0569	4.06e-05	0.001192	0.8195	233033_at
870	15627	-5.04	0.0961	4.13e-05	0.001205	0.7147	206180_x_at
867	31324	-5.04	0.238	4.1e-05	0.001198	0.4353	222043_at
878	2317	-5.03	0.1746	4.21e-05	0.001214	0.544	1555420_a_at
879	15681	-5.03	0.089	4.21e-05	0.001214	0.7331	206234_s_at
881	39448	-5.03	0.067	4.3e-05	0.001237	0.7917	230193_at
892	40513	-5.02	0.1526	4.39e-05	0.001248	0.5883	231258_at
896	18233	-5.01	0.2821	4.41e-05	0.001248	0.3753	208817_at
900	28343	-5.01	0.1037	4.55e-05	0.001282	0.6978	219058_x_at
893	36115	-5.01	0.212	4.41e-05	0.001248	0.4786	226859_at
906	31201	-5	0.1957	4.76e-05	0.00133	0.5077	221920_s_at
907	2346	-4.99	0.1142	4.76e-05	0.00133	0.6735	1555462_at
910	29963	-4.99	0.0649	4.85e-05	0.001351	0.7991	220678_at
912	13128	-4.98	0.2435	4.92e-05	0.001367	0.4311	203680_at
917	18623	-4.98	0.1679	4.96e-05	0.001371	0.5604	209208_at
914	20065	-4.98	0.2324	4.96e-05	0.001371	0.4483	210680_s_at
916	44379	-4.98	0.276	4.96e-05	0.001371	0.3859	235129_at
918	21537	-4.97	0.2008	5.01e-05	0.00138	0.5005	212230_at
919	42337	-4.97	0.0455	5.01e-05	0.00138	0.855	233083_at
923	54326	-4.97	0.3866	5.12e-05	0.001407	0.2644	39248_at
924	17859	-4.96	0.0699	5.14e-05	0.001409	0.7861	208439_s_at
930	23274	-4.96	0.2942	5.25e-05	0.001428	0.3637	213974_at
933	24975	-4.96	0.0719	5.27e-05	0.001432	0.781	215681_at
935	36809	-4.96	0.3369	5.3e-05	0.001439	0.3144	227554_at
929	42071	-4.96	0.054	5.23e-05	0.001428	0.8305	232817_at
934	54074	-4.96	0.0708	5.3e-05	0.001439	0.7841	244823_at
940	33677	-4.95	0.1144	5.41e-05	0.001461	0.6753	224413_s_at
936	52950	-4.95	0.0724	5.32e-05	0.001442	0.7798	243699_at
943	388	-4.94	0.2216	5.47e-05	0.001471	0.4679	1552798_a_at
946	1151	-4.94	0.0933	5.52e-05	0.001471	0.7264	1553846_at
952	16544	-4.94	0.2914	5.52e-05	0.001471	0.3689	207097_s_at
944	26596	-4.94	0.0855	5.49e-05	0.001471	0.7462	217310_s_at
961	6377	-4.93	0.072	5.65e-05	0.001491	0.782	1562052_at
958	14196	-4.93	0.4224	5.6e-05	0.001482	0.2361	204748_at
962	28261	-4.93	0.373	5.67e-05	0.001493	0.2797	218976_at
960	28716	-4.93	0.1658	5.61e-05	0.001483	0.5675	219431_at
964	32766	-4.93	0.1078	5.69e-05	0.001493	0.6919	223488_s_at
959	39633	-4.93	0.0934	5.61e-05	0.001483	0.7268	230378_at
963	47413	-4.93	0.1323	5.69e-05	0.001493	0.6364	238163_at
973	23715	-4.92	0.2095	5.82e-05	0.001501	0.4897	214415_at
972	43061	-4.92	0.1191	5.78e-05	0.001501	0.6664	233810_x_at
971	49776	-4.92	0.0695	5.78e-05	0.001501	0.7889	240526_at
966	49894	-4.92	0.0683	5.69e-05	0.001493	0.7921	240644_at
974	2081	-4.91	0.0578	5.82e-05	0.001501	0.8212	1555123_at
979	13184	-4.91	0.1835	5.83e-05	0.001501	0.5357	203736_s_at
980	14881	-4.91	0.4293	5.83e-05	0.001501	0.2322	205433_at
975	25050	-4.91	0.0796	5.82e-05	0.001501	0.7625	215756_at
977	29349	-4.91	0.0717	5.82e-05	0.001501	0.7834	220064_at
978	30058	-4.91	0.2276	5.83e-05	0.001501	0.461	220773_s_at
976	33310	-4.91	0.1224	5.82e-05	0.001501	0.659	224035_s_at
981	37052	-4.91	0.0858	5.85e-05	0.001504	0.7469	227797_x_at
969	3971	4.92	0.2176	5.72e-05	0.001497	2.0998	1557895_at
967	11663	4.92	0.1385	5.71e-05	0.001495	1.6044	202214_s_at
968	17317	4.92	0.1199	5.71e-05	0.001495	1.5053	207877_s_at
970	19196	4.92	0.2139	5.72e-05	0.001497	2.0733	209787_s_at
956	12028	4.93	0.1491	5.56e-05	0.001475	1.6645	202579_x_at
957	21249	4.93	0.11	5.6e-05	0.001482	1.4564	211940_x_at
965	22628	4.93	0.2797	5.69e-05	0.001493	2.5985	213326_at
955	34293	4.93	0.1491	5.56e-05	0.001475	1.6652	225035_x_at
951	3422	4.94	0.1742	5.52e-05	0.001471	1.8151	1557071_s_at
954	23477	4.94	0.1889	5.56e-05	0.001475	1.9082	214177_s_at
945	30480	4.94	0.1454	5.49e-05	0.001471	1.6455	221196_x_at
949	30856	4.94	0.1592	5.52e-05	0.001471	1.7249	221572_s_at
950	31794	4.94	0.1705	5.52e-05	0.001471	1.7929	222514_at
942	32609	4.94	0.1277	5.47e-05	0.001471	1.5491	223331_s_at
948	35372	4.94	0.1893	5.52e-05	0.001471	1.9123	226115_at
953	35544	4.94	0.2405	5.54e-05	0.001475	2.2773	226287_at
947	36013	4.94	0.3865	5.52e-05	0.001471	3.7572	226757_at
938	14425	4.95	0.0954	5.36e-05	0.001449	1.3876	204977_at
939	21754	4.95	0.2707	5.38e-05	0.001452	2.5315	212448_at
941	22071	4.95	0.2218	5.47e-05	0.001471	2.1389	212765_at
937	27004	4.95	0.153	5.36e-05	0.001449	1.6909	217718_s_at
925	14219	4.96	0.1362	5.14e-05	0.001409	1.5975	204771_s_at
927	16983	4.96	0.0922	5.21e-05	0.001425	1.3732	207541_s_at
926	21867	4.96	0.1413	5.18e-05	0.001418	1.6261	212561_at
932	27647	4.96	0.1669	5.25e-05	0.001428	1.7747	218361_at
931	34894	4.96	0.1148	5.25e-05	0.001428	1.4839	225636_at
928	35057	4.96	0.3169	5.21e-05	0.001425	2.9741	225799_at
921	11405	4.97	0.2149	5.01e-05	0.00138	2.0971	201956_s_at
920	19246	4.97	0.1066	5.01e-05	0.00138	1.4438	209839_at
922	36560	4.97	0.1646	5.12e-05	0.001407	1.762	227304_at
913	12514	4.98	0.1561	4.92e-05	0.001367	1.7143	203064_s_at
915	49844	4.98	0.2034	4.96e-05	0.001371	2.0168	240594_at
909	18447	4.99	0.2	4.81e-05	0.001342	1.9971	209032_s_at
911	23359	4.99	0.3549	4.88e-05	0.001359	3.4089	214059_at
908	37840	4.99	0.1551	4.79e-05	0.001338	1.7103	228585_at
903	12933	5	0.175	4.63e-05	0.001298	1.8343	203485_at
905	22298	5	0.1472	4.76e-05	0.00133	1.665	212994_at
904	23450	5	0.1016	4.63e-05	0.001298	1.4219	214150_x_at
902	32260	5	0.1062	4.59e-05	0.001291	1.4453	222980_at
901	3923	5.01	0.2558	4.55e-05	0.001282	2.4293	1557828_a_at
895	10160	5.01	0.0841	4.41e-05	0.001248	1.3395	200711_s_at
898	18298	5.01	0.1719	4.48e-05	0.001266	1.8161	208882_s_at
894	22529	5.01	0.2971	4.41e-05	0.001248	2.8078	213226_at
897	28298	5.01	0.1585	4.44e-05	0.001257	1.7338	219013_at
899	36443	5.01	0.1086	4.54e-05	0.00128	1.4576	227187_at
889	256	5.02	0.1466	4.39e-05	0.001248	1.6648	1552619_a_at
884	10208	5.02	0.1411	4.33e-05	0.001244	1.6341	200759_x_at
887	12365	5.02	0.1464	4.37e-05	0.001248	1.6638	202915_s_at
882	22301	5.02	0.1245	4.33e-05	0.001244	1.5428	212997_s_at
885	23960	5.02	0.1765	4.35e-05	0.001246	1.8485	214663_at
891	26836	5.02	0.2027	4.39e-05	0.001248	2.0231	217550_at
883	27636	5.02	0.2974	4.33e-05	0.001244	2.8154	218350_s_at
886	32090	5.02	0.1765	4.35e-05	0.001246	1.8476	222810_s_at
890	38182	5.02	0.1429	4.39e-05	0.001248	1.6435	228927_at
888	52859	5.02	0.1589	4.39e-05	0.001248	1.7378	243608_at
877	19037	5.03	0.2374	4.21e-05	0.001214	2.2884	209626_s_at
880	22737	5.03	0.3632	4.26e-05	0.001228	3.547	213435_at
876	24899	5.03	0.2023	4.21e-05	0.001214	2.0248	215605_at
874	32020	5.03	0.2721	4.21e-05	0.001214	2.5846	222740_at
875	41320	5.03	0.1077	4.21e-05	0.001214	1.4563	232065_x_at
872	11185	5.04	0.0998	4.15e-05	0.001207	1.4172	201736_s_at
869	31414	5.04	0.1704	4.13e-05	0.001205	1.8137	222133_s_at
866	31830	5.04	0.1869	4.1e-05	0.001198	1.9219	222550_at
868	32286	5.04	0.2182	4.12e-05	0.001202	2.1435	223006_s_at
871	34194	5.04	0.099	4.15e-05	0.001207	1.413	224935_at
873	36682	5.04	0.137	4.19e-05	0.001214	1.6133	227426_at
864	4134	5.05	0.2621	4.06e-05	0.001192	2.501	1558290_a_at
855	10740	5.05	0.3673	3.99e-05	0.001177	3.6211	201291_s_at
858	13468	5.05	0.108	3.99e-05	0.001177	1.4597	204020_at
860	27352	5.05	0.0978	4.02e-05	0.001187	1.4082	218066_at
856	35819	5.05	0.1484	3.99e-05	0.001177	1.6815	226562_at
865	36671	5.05	0.2056	4.08e-05	0.001196	2.0528	227415_at
849	12294	5.06	0.1635	3.95e-05	0.001177	1.7741	202844_s_at
845	24063	5.06	0.2248	3.95e-05	0.001177	2.2007	214766_s_at
846	27675	5.06	0.0984	3.95e-05	0.001177	1.4125	218389_s_at
851	30806	5.06	0.197	3.97e-05	0.001177	1.9949	221522_at
850	41870	5.06	0.2145	3.97e-05	0.001177	2.1216	232615_at
848	52144	5.06	0.1289	3.95e-05	0.001177	1.5718	242894_at
836	3903	5.07	0.4374	3.88e-05	0.001176	4.6536	1557803_at
841	12295	5.07	0.1211	3.91e-05	0.001177	1.53	202845_s_at
835	33877	5.07	0.1626	3.88e-05	0.001176	1.7715	224617_at
843	34553	5.07	0.2619	3.91e-05	0.001177	2.5084	225295_at
838	35297	5.07	0.1906	3.9e-05	0.001177	1.9541	226040_at
833	10195	5.08	0.0868	3.88e-05	0.001176	1.3571	200746_s_at
828	15529	5.08	0.2792	3.86e-05	0.001176	2.6741	206082_at
827	33997	5.08	0.1431	3.84e-05	0.001176	1.6558	224737_x_at
831	54336	5.08	0.0465	3.88e-05	0.001176	1.1778	39705_at
825	11384	5.09	0.2017	3.79e-05	0.001164	2.0367	201935_s_at
823	32074	5.09	0.0921	3.77e-05	0.00116	1.3837	222794_x_at
820	33996	5.09	0.1855	3.75e-05	0.001158	1.9246	224736_at
822	44694	5.09	0.2174	3.77e-05	0.00116	2.1527	235444_at
814	8898	5.1	0.1827	3.58e-05	0.001117	1.9074	1568857_a_at
817	32667	5.1	0.0916	3.69e-05	0.001147	1.3823	223389_s_at
813	33942	5.1	0.1596	3.57e-05	0.001113	1.7583	224682_at
815	42051	5.1	0.287	3.64e-05	0.001133	2.758	232797_at
812	47885	5.1	0.286	3.57e-05	0.001113	2.7497	238635_at
805	12154	5.11	0.1973	3.55e-05	0.001111	2.011	202705_at
804	12902	5.11	0.1609	3.55e-05	0.001111	1.7678	203454_s_at
806	18225	5.11	0.1459	3.55e-05	0.001111	1.6761	208809_s_at
800	18697	5.11	0.1673	3.53e-05	0.001111	1.8086	209282_at
797	18957	5.11	0.1388	3.51e-05	0.001111	1.6355	209543_s_at
808	19182	5.11	0.3588	3.55e-05	0.001111	3.5599	209773_s_at
807	22775	5.11	0.1292	3.55e-05	0.001111	1.5798	213473_at
803	53102	5.11	0.1991	3.53e-05	0.001111	2.0238	243851_at
795	11092	5.12	0.0897	3.51e-05	0.001111	1.3744	201643_x_at
788	13863	5.12	0.5252	3.44e-05	0.001105	6.4579	204415_at
793	23628	5.12	0.1448	3.48e-05	0.00111	1.6714	214328_s_at
789	23731	5.12	0.1504	3.44e-05	0.001105	1.706	214431_at
794	36157	5.12	0.1357	3.48e-05	0.00111	1.6185	226901_at
790	47545	5.12	0.2246	3.48e-05	0.00111	2.2199	238295_at
782	5321	5.13	0.1743	3.37e-05	0.001086	1.8584	1560386_at
777	10537	5.13	0.234	3.35e-05	0.001086	2.2994	201088_at
781	14273	5.13	0.155	3.35e-05	0.001086	1.7353	204825_at
784	18547	5.13	0.1207	3.37e-05	0.001086	1.5355	209132_s_at
778	23206	5.13	0.2518	3.35e-05	0.001086	2.4498	213906_at
779	35600	5.13	0.1026	3.35e-05	0.001086	1.4407	226343_at
785	37235	5.13	0.1612	3.37e-05	0.001086	1.7732	227980_at
780	54310	5.13	0.1753	3.35e-05	0.001086	1.8661	38269_at
772	9982	5.14	0.0661	3.31e-05	0.001086	1.2656	200040_at
764	13080	5.14	0.254	3.27e-05	0.001086	2.4742	203632_s_at
770	22330	5.14	0.1459	3.31e-05	0.001086	1.6815	213026_at
774	24138	5.14	0.2595	3.33e-05	0.001086	2.5196	214842_s_at
769	27478	5.14	0.0866	3.29e-05	0.001086	1.3612	218192_at
773	31030	5.14	0.1286	3.33e-05	0.001086	1.5808	221749_at
775	31403	5.14	0.1872	3.33e-05	0.001086	1.9474	222122_s_at
776	36133	5.14	0.1615	3.35e-05	0.001086	1.7766	226877_at
766	44943	5.14	0.3371	3.29e-05	0.001086	3.3263	235693_at
759	4099	5.15	0.0898	3.24e-05	0.001079	1.378	1558201_s_at
757	11283	5.15	0.1553	3.2e-05	0.001071	1.741	201834_at
762	11460	5.15	0.1267	3.26e-05	0.001082	1.5713	202011_at
760	14236	5.15	0.1466	3.24e-05	0.001079	1.6877	204788_s_at
758	35691	5.15	0.1358	3.2e-05	0.001071	1.6239	226434_at
755	38475	5.15	0.0866	3.2e-05	0.001071	1.3626	229220_x_at
761	51765	5.15	0.1007	3.24e-05	0.001079	1.4325	242515_x_at
752	11179	5.16	0.2747	3.13e-05	0.001055	2.6702	201730_s_at
751	11186	5.16	0.1383	3.11e-05	0.00105	1.64	201737_s_at
753	26572	5.16	0.134	3.15e-05	0.001058	1.6147	217286_s_at
754	33050	5.16	0.1817	3.15e-05	0.001058	1.9148	223773_s_at
749	35169	5.16	0.231	3.11e-05	0.00105	2.2853	225911_at
748	35597	5.16	0.1188	3.09e-05	0.001048	1.5297	226340_x_at
750	41900	5.16	0.1471	3.11e-05	0.00105	1.6922	232645_at
745	11385	5.17	0.1767	3.04e-05	0.001031	1.8828	201936_s_at
746	13141	5.17	0.2719	3.04e-05	0.001031	2.6479	203693_s_at
742	16295	5.17	0.2174	3e-05	0.001024	2.1797	206848_at
747	36197	5.17	0.1463	3.04e-05	0.001031	1.6885	226941_at
741	36640	5.17	0.2213	2.98e-05	0.00102	2.211	227384_s_at
743	52115	5.17	0.2288	3e-05	0.001024	2.2705	242865_at
744	53039	5.17	0.0915	3.02e-05	0.001029	1.3879	243788_at
733	10523	5.18	0.1524	2.89e-05	0.000998	1.729	201074_at
735	11121	5.18	0.1393	2.93e-05	0.00101	1.6489	201672_s_at
736	47781	5.18	0.4229	2.94e-05	0.001015	4.564	238531_x_at
726	14089	5.19	0.2162	2.78e-05	0.000968	2.1779	204641_at
725	39217	5.19	0.0969	2.78e-05	0.000968	1.4177	229962_at
717	10793	5.2	0.1417	2.78e-05	0.000968	1.6671	201344_at
722	13821	5.2	0.2147	2.78e-05	0.000968	2.1667	204373_s_at
718	27514	5.2	0.1196	2.78e-05	0.000968	1.5389	218228_s_at
721	30842	5.2	0.2975	2.78e-05	0.000968	2.9208	221558_s_at
719	31768	5.2	0.1192	2.78e-05	0.000968	1.5367	222488_s_at
713	22093	5.21	0.0977	2.71e-05	0.000963	1.4234	212787_at
714	39592	5.21	0.284	2.73e-05	0.000968	2.7894	230337_at
709	11693	5.22	0.0937	2.63e-05	0.000941	1.4042	202244_at
708	12806	5.22	0.2312	2.63e-05	0.000941	2.3103	203358_s_at
704	11043	5.23	0.1793	2.63e-05	0.000941	1.9153	201594_s_at
702	11577	5.23	0.1742	2.63e-05	0.000941	1.8801	202128_at
701	22200	5.23	0.11	2.63e-05	0.000941	1.49	212894_at
703	27967	5.23	0.0947	2.63e-05	0.000941	1.4097	218682_s_at
698	28320	5.24	0.1037	2.56e-05	0.000929	1.4568	219035_s_at
696	31888	5.24	0.2183	2.56e-05	0.000929	2.2088	222608_s_at
697	34583	5.24	0.2513	2.56e-05	0.000929	2.4901	225325_at
692	11027	5.25	0.2875	2.54e-05	0.000929	2.845	201578_at
686	11213	5.25	0.2361	2.51e-05	0.000922	2.3615	201764_at
688	15382	5.25	0.0542	2.51e-05	0.000922	1.2182	205934_at
684	38774	5.25	0.1247	2.51e-05	0.000922	1.5747	229519_at
691	44199	5.25	0.2139	2.52e-05	0.000926	2.177	234949_at
682	53830	5.25	0.2166	2.51e-05	0.000922	2.2001	244579_at
675	14522	5.26	0.1571	2.49e-05	0.000922	1.7734	205074_at
673	21719	5.26	0.2261	2.47e-05	0.000922	2.2813	212413_at
679	23129	5.26	0.1025	2.51e-05	0.000922	1.4528	213828_x_at
676	34575	5.26	0.1213	2.51e-05	0.000922	1.5557	225317_at
666	11090	5.27	0.2097	2.38e-05	0.000905	2.1513	201641_at
665	18667	5.27	0.1408	2.38e-05	0.000905	1.6727	209252_at
668	27036	5.27	0.084	2.43e-05	0.000922	1.3586	217750_s_at
667	28345	5.27	0.212	2.41e-05	0.000918	2.1696	219060_at
671	34841	5.27	0.215	2.45e-05	0.000922	2.1919	225583_at
663	37471	5.27	0.239	2.34e-05	0.000896	2.3958	228216_at
664	51361	5.27	0.1108	2.36e-05	0.000901	1.4992	242111_at
656	12525	5.28	0.1311	2.3e-05	0.000884	1.6159	203075_at
654	13212	5.28	0.2153	2.3e-05	0.000884	2.1998	203764_at
662	13540	5.28	0.2404	2.32e-05	0.00089	2.409	204092_s_at
658	23520	5.28	0.1546	2.3e-05	0.000884	1.7609	214220_s_at
653	32105	5.28	0.2943	2.3e-05	0.000884	2.9392	222825_at
640	19194	5.29	0.2708	2.21e-05	0.000874	2.7	209785_s_at
649	21686	5.29	0.1196	2.29e-05	0.000884	1.5504	212380_at
637	22663	5.29	0.16	2.21e-05	0.000874	1.7989	213361_at
650	27295	5.29	0.2613	2.29e-05	0.000884	2.606	218009_s_at
644	28132	5.29	0.2914	2.23e-05	0.000877	2.9115	218847_at
652	34533	5.29	0.3542	2.29e-05	0.000884	3.6623	225275_at
641	39908	5.29	0.3697	2.21e-05	0.000874	3.8799	230653_at
646	47879	5.29	0.3747	2.27e-05	0.000884	3.9502	238629_x_at
651	51019	5.29	0.3197	2.29e-05	0.000884	3.2276	241769_at
638	53899	5.29	0.1573	2.21e-05	0.000874	1.7807	244648_at
629	10336	5.3	0.2442	2.18e-05	0.000872	2.4529	200887_s_at
627	15585	5.3	0.0994	2.18e-05	0.000872	1.4411	206138_s_at
634	18394	5.3	0.146	2.19e-05	0.000874	1.7095	208979_at
626	21789	5.3	0.1658	2.18e-05	0.000872	1.8394	212483_at
636	22618	5.3	0.1998	2.21e-05	0.000874	2.082	213316_at
633	28569	5.3	0.18	2.18e-05	0.000872	1.9373	219284_at
630	35389	5.3	0.2022	2.18e-05	0.000872	2.1023	226132_s_at
621	13545	5.31	0.1214	2.16e-05	0.000872	1.5639	204097_s_at
622	15811	5.31	0.1844	2.16e-05	0.000872	1.972	206364_at
624	34827	5.31	0.1864	2.16e-05	0.000872	1.9854	225569_at
617	11561	5.32	0.3445	2.07e-05	0.00085	3.5629	202112_at
616	34620	5.32	0.1507	2.03e-05	0.000836	1.7443	225362_at
612	12739	5.33	0.1478	2.01e-05	0.000834	1.7265	203291_at
613	31660	5.33	0.1395	2.03e-05	0.000836	1.6738	222380_s_at
606	48299	5.34	0.1953	1.98e-05	0.000823	2.0601	239049_at
603	51941	5.34	0.1282	1.96e-05	0.000823	1.6074	242691_at
597	13985	5.35	0.4121	1.94e-05	0.000818	4.6146	204537_s_at
598	32982	5.35	0.1053	1.94e-05	0.000818	1.478	223705_s_at
596	4342	5.36	0.2121	1.9e-05	0.000809	2.1988	1558678_s_at
593	7061	5.36	0.1268	1.88e-05	0.000803	1.6023	1563130_a_at
592	10089	5.36	0.1468	1.88e-05	0.000803	1.7257	200640_at
591	10741	5.36	0.3465	1.88e-05	0.000803	3.6277	201292_at
594	54029	5.36	0.1677	1.88e-05	0.000803	1.8645	244778_x_at
595	54633	5.36	0.257	1.88e-05	0.000803	2.598	AFFX-HUMISGF3A/M97935_3_at
585	21256	5.38	0.1279	1.83e-05	0.000793	1.6113	211947_s_at
587	42128	5.38	0.2197	1.87e-05	0.000802	2.2674	232874_at
583	8746	5.39	0.1239	1.81e-05	0.000786	1.5888	1568594_s_at
578	13084	5.39	0.1744	1.77e-05	0.000776	1.9195	203636_at
581	24404	5.39	0.0879	1.81e-05	0.000786	1.3891	215109_at
582	32471	5.39	0.1083	1.81e-05	0.000786	1.499	223192_at
580	35380	5.39	0.1719	1.77e-05	0.000776	1.9014	226123_at
579	45504	5.39	0.1872	1.77e-05	0.000776	2.0132	236254_at
574	21799	5.4	0.102	1.76e-05	0.000772	1.4645	212493_s_at
575	23801	5.4	0.1105	1.76e-05	0.000772	1.5122	214501_s_at
576	27515	5.4	0.1578	1.76e-05	0.000772	1.8046	218229_s_at
573	35115	5.4	0.1568	1.76e-05	0.000772	1.7982	225857_s_at
577	35359	5.4	0.116	1.76e-05	0.000772	1.543	226102_at
570	41465	5.4	0.1673	1.76e-05	0.000772	1.8708	232210_at
566	19097	5.41	0.1732	1.7e-05	0.000762	1.9152	209688_s_at
567	32265	5.41	0.114	1.72e-05	0.000766	1.5335	222985_at
569	36901	5.41	0.2657	1.72e-05	0.000766	2.7066	227646_at
564	32277	5.42	0.1726	1.7e-05	0.000762	1.9115	222997_s_at
561	41630	5.42	0.2914	1.68e-05	0.000761	2.9903	232375_at
562	54451	5.42	0.1673	1.7e-05	0.000762	1.8748	49306_at
559	24025	5.43	0.1388	1.68e-05	0.000761	1.6868	214728_x_at
560	44624	5.43	0.211	1.68e-05	0.000761	2.2124	235374_at
556	51302	5.43	0.1608	1.68e-05	0.000761	1.8329	242052_at
551	14452	5.44	0.0849	1.65e-05	0.000756	1.3774	205004_at
553	18110	5.44	0.228	1.66e-05	0.000761	2.3622	208694_at
554	41611	5.44	0.2866	1.68e-05	0.000761	2.9448	232356_at
548	18794	5.45	0.1444	1.55e-05	0.000719	1.7253	209380_s_at
547	21722	5.45	0.1464	1.55e-05	0.000719	1.7383	212416_at
545	35416	5.45	0.1085	1.54e-05	0.000714	1.5065	226159_at
544	48894	5.45	0.1392	1.54e-05	0.000714	1.6922	239644_at
541	23355	5.46	0.241	1.5e-05	0.000702	2.4897	214055_x_at
542	35512	5.46	0.2286	1.5e-05	0.000702	2.3759	226255_at
537	27610	5.47	0.1912	1.48e-05	0.0007	2.0643	218324_s_at
538	34028	5.47	0.1644	1.5e-05	0.000702	1.8648	224769_at
535	39085	5.47	0.269	1.46e-05	0.000692	2.7743	229830_at
531	10088	5.48	0.1626	1.46e-05	0.000692	1.8543	200639_s_at
533	10359	5.48	0.189	1.46e-05	0.000692	2.0502	200910_at
532	11633	5.48	0.1428	1.46e-05	0.000692	1.7202	202184_s_at
530	13162	5.48	0.1793	1.46e-05	0.000692	1.9761	203714_s_at
529	27150	5.48	0.0842	1.44e-05	0.000692	1.3768	217864_s_at
527	28929	5.49	0.1829	1.43e-05	0.000687	2.0048	219644_at
522	4244	5.5	0.0825	1.39e-05	0.000674	1.3695	1558501_at
519	31861	5.5	0.1794	1.39e-05	0.000674	1.9814	222581_at
517	41450	5.5	0.3068	1.39e-05	0.000674	3.2223	232195_at
512	27420	5.51	0.0715	1.35e-05	0.000666	1.3141	218134_s_at
507	15635	5.52	0.2163	1.35e-05	0.000666	2.2869	206188_at
504	19123	5.52	0.2596	1.35e-05	0.000666	2.7015	209714_s_at
508	31019	5.52	0.0851	1.35e-05	0.000666	1.3847	221738_at
509	35174	5.52	0.1201	1.35e-05	0.000666	1.5826	225916_at
500	30514	5.53	0.203	1.32e-05	0.000666	2.1785	221230_s_at
499	39353	5.54	0.2062	1.3e-05	0.00066	2.2071	230098_at
492	17282	5.55	0.1189	1.19e-05	0.000613	1.5808	207842_s_at
495	22497	5.55	0.4979	1.26e-05	0.000645	6.7902	213194_at
487	15108	5.56	0.3673	1.15e-05	0.000598	4.1232	205660_at
488	18683	5.56	0.1776	1.15e-05	0.000598	1.9837	209268_at
491	37006	5.56	0.2071	1.17e-05	0.000605	2.2211	227751_at
485	13476	5.57	0.1132	1.15e-05	0.000598	1.5479	204028_s_at
480	46174	5.57	0.1941	1.13e-05	0.000595	2.1171	236924_at
484	48981	5.57	0.212	1.15e-05	0.000598	2.2658	239731_at
477	22014	5.58	0.117	1.12e-05	0.000592	1.5724	212708_at
474	33586	5.59	0.1093	1.12e-05	0.000592	1.527	224318_s_at
473	34998	5.59	0.1442	1.12e-05	0.000592	1.7478	225740_x_at
466	10057	5.61	0.1237	1.02e-05	0.000555	1.6185	200608_s_at
468	10331	5.61	0.1613	1.02e-05	0.000555	1.872	200882_s_at
467	36064	5.61	0.2515	1.02e-05	0.000555	2.6591	226808_at
461	18635	5.63	0.7193	9.88e-06	0.000543	16.5938	209220_at
462	22173	5.63	0.1866	1.01e-05	0.000549	2.0719	212867_at
459	37406	5.64	0.1752	9.33e-06	0.000515	1.9844	228151_at
458	48011	5.65	0.1725	9.33e-06	0.000515	1.9643	238761_at
453	13002	5.66	0.2148	9.14e-06	0.000507	2.3218	203554_x_at
454	35737	5.66	0.1899	9.14e-06	0.000507	2.106	226480_at
449	10952	5.67	0.1234	8.6e-06	0.000483	1.6248	201503_at
451	23021	5.67	0.2023	8.6e-06	0.000483	2.2151	213720_s_at
450	24829	5.67	0.1469	8.6e-06	0.000483	1.7821	215535_s_at
444	3814	5.68	0.0759	8.41e-06	0.000478	1.3482	1557684_at
445	20266	5.68	0.1525	8.41e-06	0.000478	1.8226	210891_s_at
443	21949	5.68	0.1265	8.41e-06	0.000478	1.6457	212643_at
442	27538	5.68	0.2325	8.41e-06	0.000478	2.4988	218252_at
441	36662	5.68	0.1487	8.41e-06	0.000478	1.7961	227406_at
436	13431	5.69	0.1672	8.41e-06	0.000478	1.9343	203983_at
439	32795	5.69	0.0742	8.41e-06	0.000478	1.3396	223517_at
437	34868	5.69	0.1241	8.41e-06	0.000478	1.6315	225610_at
438	37016	5.69	0.1857	8.41e-06	0.000478	2.0805	227761_at
434	18446	5.7	0.2397	8.41e-06	0.000478	2.5764	209031_at
435	21257	5.7	0.2204	8.41e-06	0.000478	2.3871	211948_x_at
430	39255	5.7	0.3236	8.41e-06	0.000478	3.5946	230000_at
433	49061	5.7	0.1744	8.41e-06	0.000478	1.991	239811_at
425	11756	5.71	0.2085	8.41e-06	0.000478	2.283	202307_s_at
426	12366	5.71	0.1448	8.41e-06	0.000478	1.7734	202916_s_at
429	16632	5.71	0.1781	8.41e-06	0.000478	2.0228	207186_s_at
422	15694	5.72	0.2069	8.41e-06	0.000478	2.2703	206247_at
420	21705	5.72	0.141	8.41e-06	0.000478	1.7484	212399_s_at
416	23598	5.72	0.2767	8.41e-06	0.000478	2.9985	214298_x_at
415	14931	5.73	0.4411	8.41e-06	0.000478	5.7575	205483_s_at
413	19654	5.73	0.1279	8.05e-06	0.000478	1.6625	210253_at
407	12203	5.74	0.1182	8.05e-06	0.000478	1.6005	202754_at
409	12604	5.74	0.1205	8.05e-06	0.000478	1.615	203155_at
408	13155	5.74	0.0952	8.05e-06	0.000478	1.4604	203707_at
410	34434	5.74	0.1779	8.05e-06	0.000478	2.0293	225176_at
411	36361	5.74	0.182	8.05e-06	0.000478	2.0618	227105_at
412	49034	5.74	0.1527	8.05e-06	0.000478	1.8352	239784_at
406	19064	5.75	0.1004	7.86e-06	0.000478	1.4916	209654_at
405	45563	5.75	0.245	7.86e-06	0.000478	2.6544	236313_at
403	4533	5.76	0.1858	7.86e-06	0.000478	2.0985	1558996_at
400	12224	5.76	0.1113	7.68e-06	0.000478	1.5601	202775_s_at
398	11649	5.77	0.1316	7.68e-06	0.000478	1.6921	202200_s_at
392	27969	5.77	0.1305	7.68e-06	0.000478	1.6851	218684_at
395	28414	5.77	0.1019	7.68e-06	0.000478	1.503	219129_s_at
397	34966	5.77	0.1478	7.68e-06	0.000478	1.8052	225708_at
390	18210	5.78	0.184	7.68e-06	0.000478	2.0886	208794_s_at
387	36772	5.78	0.3235	7.68e-06	0.000478	3.6556	227517_s_at
389	38508	5.78	0.1627	7.68e-06	0.000478	1.9182	229253_at
386	43180	5.78	0.1114	7.68e-06	0.000478	1.563	233929_x_at
380	14882	5.8	0.1439	7.13e-06	0.000474	1.7835	205434_s_at
382	31873	5.8	0.169	7.13e-06	0.000474	1.9731	222593_s_at
381	37400	5.8	0.1429	7.13e-06	0.000474	1.7761	228145_s_at
379	2800	5.81	0.2004	6.77e-06	0.000453	2.2406	1556126_s_at
377	19837	5.81	0.1662	6.4e-06	0.000431	1.9541	210438_x_at
378	38272	5.81	0.1733	6.77e-06	0.000453	2.0083	229017_s_at
374	10937	5.82	0.1033	6.4e-06	0.000431	1.5175	201488_x_at
375	27374	5.82	0.1374	6.4e-06	0.000431	1.7407	218088_s_at
376	42268	5.82	0.1698	6.4e-06	0.000431	1.9835	233014_at
370	35882	5.83	0.1494	6.04e-06	0.000414	1.8291	226626_at
365	19789	5.84	0.2156	5.85e-06	0.000407	2.394	210390_s_at
367	31899	5.84	0.1568	6.04e-06	0.000414	1.8861	222619_at
362	25117	5.85	0.1672	5.85e-06	0.000407	1.9707	215823_x_at
361	15017	5.86	0.3077	5.85e-06	0.000407	3.4865	205569_at
357	18370	5.86	0.1037	5.85e-06	0.000407	1.5242	208954_s_at
355	12523	5.87	0.1369	5.49e-06	0.000392	1.7455	203073_at
356	34096	5.87	0.1727	5.67e-06	0.000404	2.0192	224837_at
351	14617	5.88	0.1761	5.3e-06	0.00038	2.0513	205169_at
349	11535	5.89	0.3747	5.12e-06	0.000371	4.614	202086_at
350	12710	5.89	0.1782	5.12e-06	0.000371	2.0685	203262_s_at
348	37302	5.89	0.147	4.94e-06	0.00036	1.8228	228047_at
342	36149	5.9	0.159	4.94e-06	0.00036	1.9166	226893_at
335	12570	5.91	0.2286	4.94e-06	0.00036	2.5532	203120_at
338	18191	5.91	0.1206	4.94e-06	0.00036	1.6388	208775_at
334	2331	5.92	0.1221	4.94e-06	0.00036	1.6502	1555439_at
326	23254	5.93	0.3302	4.57e-06	0.00035	3.8879	213954_at
331	24144	5.93	0.0886	4.57e-06	0.00035	1.4388	214848_at
328	37727	5.93	0.0632	4.57e-06	0.00035	1.2968	228472_at
325	38745	5.94	0.2596	4.57e-06	0.00035	2.9102	229490_s_at
317	37493	5.96	0.279	4.39e-06	0.000348	3.1652	228238_at
315	22468	5.97	0.158	4.39e-06	0.000348	1.9219	213165_at
312	31156	5.97	0.1921	4.39e-06	0.000348	2.2154	221875_x_at
313	39906	5.97	0.2138	4.39e-06	0.000348	2.4228	230651_at
306	54232	6.01	0.1531	3.84e-06	0.000316	1.8927	35820_at
305	11339	6.02	0.4072	3.84e-06	0.000316	5.4611	201890_at
304	12192	6.02	0.1799	3.84e-06	0.000316	2.1178	202743_at
303	49395	6.03	0.1019	3.66e-06	0.000306	1.5314	240145_at
301	33933	6.04	0.1551	3.66e-06	0.000306	1.9147	224673_at
298	37656	6.04	0.2487	3.66e-06	0.000306	2.8343	228401_at
302	44779	6.04	0.1195	3.66e-06	0.000306	1.6488	235529_x_at
293	13357	6.05	0.1625	3.48e-06	0.000297	1.9773	203909_at
294	22043	6.05	0.1753	3.48e-06	0.000297	2.0855	212737_at
297	23256	6.05	0.2039	3.48e-06	0.000297	2.3506	213956_at
292	21563	6.06	0.1679	3.48e-06	0.000297	2.0235	212256_at
288	53227	6.06	0.0877	3.48e-06	0.000297	1.4453	243976_at
286	13404	6.07	0.1359	3.48e-06	0.000297	1.7716	203956_at
285	21288	6.07	0.2646	3.48e-06	0.000297	3.0463	211980_at
287	35824	6.07	0.1396	3.48e-06	0.000297	1.7991	226567_at
280	16079	6.08	0.1933	3.48e-06	0.000297	2.2592	206632_s_at
282	19339	6.08	0.2008	3.48e-06	0.000297	2.3301	209932_s_at
283	21981	6.08	0.1622	3.48e-06	0.000297	1.9798	212675_s_at
278	14254	6.09	0.1994	3.48e-06	0.000297	2.3192	204806_x_at
275	19381	6.09	0.1455	3.48e-06	0.000297	1.8479	209974_s_at
270	24452	6.12	0.1424	2.93e-06	0.000275	1.8291	215157_x_at
263	18427	6.13	0.0913	2.93e-06	0.000275	1.4744	209012_at
264	27555	6.13	0.1267	2.93e-06	0.000275	1.7138	218269_at
266	27944	6.13	0.1012	2.93e-06	0.000275	1.5375	218659_at
267	36144	6.13	0.1327	2.93e-06	0.000275	1.7571	226888_at
261	34266	6.14	0.118	2.93e-06	0.000275	1.652	225007_at
254	17543	6.16	0.1488	2.93e-06	0.000275	1.8872	208113_x_at
255	21751	6.16	0.2796	2.93e-06	0.000275	3.2972	212445_s_at
253	40971	6.16	0.1541	2.93e-06	0.000275	1.931	231716_at
251	11821	6.17	0.1159	2.93e-06	0.000275	1.6417	202372_at
252	31083	6.17	0.165	2.93e-06	0.000275	2.0258	221802_s_at
250	39346	6.18	0.1042	2.93e-06	0.000275	1.5623	230091_at
249	2614	6.19	0.1757	2.93e-06	0.000275	2.1236	1555842_at
248	36455	6.19	0.1548	2.93e-06	0.000275	1.9432	227199_at
246	13800	6.2	0.2594	2.93e-06	0.000275	3.0467	204352_at
245	35823	6.2	0.1172	2.93e-06	0.000275	1.6544	226566_at
242	18887	6.21	0.1539	2.93e-06	0.000275	1.9391	209473_at
243	37837	6.21	0.2706	2.93e-06	0.000275	3.203	228582_x_at
241	13017	6.22	0.1399	2.93e-06	0.000275	1.8273	203569_s_at
239	22097	6.23	0.1304	2.93e-06	0.000275	1.7562	212791_at
231	19054	6.26	0.1635	2.93e-06	0.000275	2.0335	209644_x_at
229	10907	6.27	0.1381	2.93e-06	0.000275	1.8219	201458_s_at
227	11180	6.27	0.1066	2.93e-06	0.000275	1.5895	201731_s_at
222	2551	6.28	0.2843	2.74e-06	0.000275	3.4488	1555758_a_at
223	10905	6.28	0.1393	2.74e-06	0.000275	1.8338	201456_s_at
226	23361	6.28	0.1579	2.93e-06	0.000275	1.988	214061_at
219	13085	6.29	0.2283	2.74e-06	0.000275	2.7073	203637_s_at
220	35092	6.29	0.2136	2.74e-06	0.000275	2.5385	225834_at
214	37051	6.31	0.1982	2.56e-06	0.000275	2.3776	227796_at
211	13610	6.32	0.2823	2.56e-06	0.000275	3.4469	204162_at
212	27664	6.32	0.119	2.56e-06	0.000275	1.6844	218378_s_at
210	17268	6.33	0.2086	2.56e-06	0.000275	2.4956	207828_s_at
209	34185	6.33	0.0838	2.56e-06	0.000275	1.4446	224926_at
208	35411	6.33	0.1551	2.56e-06	0.000275	1.9755	226154_at
206	4195	6.34	0.262	2.56e-06	0.000275	3.1612	1558410_s_at
204	11845	6.34	0.135	2.56e-06	0.000275	1.8108	202396_at
207	33775	6.34	0.1644	2.56e-06	0.000275	2.0588	224513_s_at
203	30758	6.36	0.1007	2.56e-06	0.000275	1.5589	221474_at
202	14911	6.38	0.2363	2.38e-06	0.000275	2.8442	205463_s_at
200	16486	6.39	0.213	2.19e-06	0.000275	2.5695	207039_at
199	21730	6.39	0.0786	2.19e-06	0.000275	1.4167	212424_at
191	23521	6.44	0.1262	1.83e-06	0.000234	1.7558	214221_at
182	18372	6.48	0.1819	1.65e-06	0.00022	2.2647	208956_x_at
180	35722	6.5	0.1276	1.46e-06	0.000205	1.7778	226465_s_at
177	13222	6.51	0.1744	1.46e-06	0.000205	2.1972	203774_at
176	35527	6.51	0.1011	1.28e-06	0.000184	1.5788	226270_at
178	35704	6.51	0.1048	1.46e-06	0.000205	1.6048	226447_at
175	47316	6.51	0.2344	1.28e-06	0.000184	2.8818	238066_at
170	21255	6.53	0.1127	1.1e-06	0.000162	1.6656	211946_s_at
171	35189	6.53	0.1608	1.1e-06	0.000162	2.0699	225931_s_at
172	37935	6.53	0.0842	1.1e-06	0.000162	1.4635	228680_at
169	35171	6.55	0.1352	9.14e-07	0.000137	1.8472	225913_at
164	13016	6.56	0.0906	9.14e-07	0.000137	1.5099	203568_s_at
165	24472	6.56	0.1782	9.14e-07	0.000137	2.2488	215177_s_at
166	35106	6.56	0.1502	9.14e-07	0.000137	1.98	225848_at
161	40973	6.57	0.1133	9.14e-07	0.000137	1.6761	231718_at
158	33819	6.59	0.2414	7.32e-07	0.000116	3.0141	224559_at
159	34318	6.59	0.1808	7.32e-07	0.000116	2.2853	225060_at
157	36340	6.61	0.4214	7.32e-07	0.000116	6.8975	227084_at
153	22158	6.64	0.1875	7.32e-07	0.000116	2.3696	212852_s_at
149	28158	6.66	0.0805	7.32e-07	0.000116	1.4505	218873_at
148	20253	6.67	0.0992	7.32e-07	0.000116	1.5814	210878_s_at
146	17509	6.69	0.3107	7.32e-07	0.000116	4.2246	208079_s_at
145	29902	6.72	0.1373	7.32e-07	0.000116	1.8944	220617_s_at
144	44479	6.72	0.5283	7.32e-07	0.000116	11.7138	235229_at
142	34097	6.74	0.1759	7.32e-07	0.000116	2.2738	224838_at
139	19376	6.75	0.3256	7.32e-07	0.000116	4.5902	209969_s_at
138	32186	6.77	0.2111	3.66e-07	6.72e-05	2.6929	222906_at
135	13015	6.79	0.1111	3.66e-07	6.72e-05	1.6872	203567_s_at
136	35490	6.79	0.1706	3.66e-07	6.72e-05	2.2323	226233_at
133	12631	6.8	0.1332	1.83e-07	3.49e-05	1.8735	203182_s_at
134	29203	6.8	0.3428	3.66e-07	6.72e-05	5.0282	219918_s_at
130	45177	6.81	0.3153	1.83e-07	3.49e-05	4.4269	235927_at
128	44298	6.83	0.3476	1.83e-07	3.49e-05	5.1793	235048_at
125	18836	6.84	0.1317	1.83e-07	3.49e-05	1.8674	209422_at
124	44200	6.85	0.1267	1.83e-07	3.49e-05	1.8244	234950_s_at
121	14043	6.9	0.1678	1.83e-07	3.49e-05	2.231	204595_s_at
120	35386	6.91	0.2493	1.83e-07	3.49e-05	3.2976	226129_at
119	20103	6.92	0.1427	1.83e-07	3.49e-05	1.9828	210720_s_at
118	52131	6.94	0.4907	1.83e-07	3.49e-05	10.6122	242881_x_at
117	21720	6.95	0.2402	1.83e-07	3.49e-05	3.1787	212414_s_at
115	54163	6.96	0.0904	1.83e-07	3.49e-05	1.5466	32099_at
114	48692	6.98	0.127	1.83e-07	3.49e-05	1.8482	239442_at
113	24007	6.99	0.244	1.83e-07	3.49e-05	3.2599	214710_s_at
111	28766	7.04	0.1652	1.83e-07	3.49e-05	2.2381	219481_at
104	18555	7.08	0.1519	1.83e-07	3.49e-05	2.1083	209140_x_at
101	4194	7.14	0.2455	1.83e-07	3.49e-05	3.3682	1558409_at
99	10043	7.14	0.0927	1.83e-07	3.49e-05	1.5824	200594_x_at
100	12263	7.14	0.2127	1.83e-07	3.49e-05	2.8649	202813_at
97	16008	7.16	0.7176	1.83e-07	3.49e-05	35.2188	206561_s_at
96	53541	7.16	0.2126	1.83e-07	3.49e-05	2.8728	244290_at
91	25817	7.23	0.1264	0	0	1.8841	216526_x_at
90	31358	7.24	0.2786	0	0	4.0462	222077_s_at
89	37127	7.25	0.0719	0	0	1.4355	227872_at
86	10168	7.27	0.1063	0	0	1.7086	200719_at
85	16612	7.28	0.2235	0	0	3.089	207165_at
83	22546	7.3	0.16	0	0	2.2467	213243_at
82	52763	7.3	0.1975	0	0	2.7183	243512_x_at
79	12986	7.31	0.115	0	0	1.7912	203538_at
76	14168	7.39	0.3329	0	0	5.4996	204720_s_at
75	18450	7.4	0.2392	0	0	3.412	209035_at
70	37446	7.46	0.2212	0	0	3.1356	228191_at
67	19038	7.48	0.1723	0	0	2.4443	209627_s_at
66	15338	7.53	0.5076	0	0	14.1331	205890_s_at
65	21676	7.54	0.1145	0	0	1.8202	212370_x_at
62	10826	7.61	0.1361	0	0	2.0499	201377_at
61	20433	7.65	0.111	0	0	1.8016	211068_x_at
60	11028	7.66	0.2825	0	0	4.4786	201579_at
59	11348	7.66	0.1377	0	0	2.0772	201899_s_at
56	34798	7.7	0.4597	0	0	11.6139	225540_at
53	30046	7.74	0.0962	0	0	1.6756	220761_s_at
48	30813	7.79	0.24	0	0	3.6564	221529_s_at
47	12925	7.8	0.4121	0	0	9.2669	203477_at
41	24242	7.89	0.0971	0	0	1.7007	214946_x_at
40	41390	7.95	0.0928	0	0	1.6676	232135_at
39	22377	8.06	0.1082	0	0	1.8297	213073_at
38	30792	8.1	0.0629	0	0	1.4238	221508_at
36	23232	8.14	0.1315	0	0	2.0997	213932_x_at
34	24608	8.18	0.1433	0	0	2.2525	215313_x_at
33	28114	8.18	0.1755	0	0	2.7057	218829_s_at
32	11105	8.19	0.2024	0	0	3.1534	201656_at
31	11235	8.21	0.1153	0	0	1.9275	201786_s_at
29	11860	8.3	0.484	0	0	16.2166	202411_at
28	34780	8.31	0.1339	0	0	2.1623	225522_at
26	11243	8.39	0.1539	0	0	2.4484	201794_s_at
27	31883	8.39	0.1727	0	0	2.7295	222603_at
23	31792	8.45	0.095	0	0	1.7452	222512_at
16	27829	8.75	0.1894	0	0	3.1541	218543_s_at
13	35187	8.8	0.1706	0	0	2.8325	225929_s_at
8	22234	9.39	0.1006	0	0	1.9247	212929_s_at
6	21857	10.3	0.2426	0	0	5.6489	212551_at
5	12413	10.64	0.1276	0	0	2.5631	202963_at
2	21860	11.67	0.2044	0	0	5.223	212554_at

## Sheet: DEGs
Gene.symbol	SAM RANK	ID	q.value	Gene.title	d.value	stdev	rawp	R.fold
CLEC4M	1	207995_s_at	0	C-type lectin domain family 4 member M	-12.21	0.3188	0	0.0674
CLEC4G	3	1559065_a_at	0	C-type lectin domain family 4 member G	-11.57	0.3259	0	0.0732
SLC19A3	5	220736_at	0	solute carrier family 19 member 3	-10.04	0.1702	0	0.3057
OIT3	9	230478_at	0	oncoprotein induced transcript 3	-9.15	0.4083	0	0.0751
COLEC10	10	207420_at	0	collectin subfamily member 10	-9.13	0.1899	0	0.3005
SYTL5	11	1553033_at	0	synaptotagmin like 5	-8.9	0.0603	0	0.6892
LYVE1	12	220037_s_at	0	lymphatic vessel endothelial hyaluronan receptor 1	-8.85	0.4074	0	0.0822
MCC	14	206132_at	0	mutated in colorectal cancers	-8.77	0.1204	0	0.481
FCN2	16	207804_s_at	0	ficolin 2	-8.69	0.4435	0	0.0693
MT1F	17	213629_x_at	0	metallothionein 1F	-8.63	0.4106	0	0.0858
NHSL1	18	231034_s_at	0	NHS like 1	-8.61	0.1415	0	0.4297
IL13RA2	19	206172_at	0	interleukin 13 receptor subunit alpha 2	-8.53	0.309	0	0.161
PPFIBP1	22	203735_x_at	0	PPFIA binding protein 1	-8.43	0.1057	0	0.5393
PROSC	21	209384_at	0	proline synthetase cotranscribed homolog (bacterial)	-8.43	0.1021	0	0.5506
CFP	27	206380_s_at	0	complement factor properdin	-8.27	0.1632	0	0.3925
ACACB	32	214584_x_at	0	acetyl-CoA carboxylase beta	-8.15	0.1564	0	0.4134
SLC31A1	33	236217_at	0	solute carrier family 31 member 1	-8.12	0.1494	0	0.4312
PNPLA4	37	209739_s_at	0	patatin like phospholipase domain containing 4	-7.88	0.1469	0	0.4484
MT1G	38	204745_x_at	0	metallothionein 1G	-7.87	0.3629	0	0.138
NAT2	39	206797_at	0	N-acetyltransferase 2	-7.85	0.4219	0	0.1006
ADRA1A	42	211492_s_at	0	adrenoceptor alpha 1A	-7.76	0.1326	0	0.4899
NPC1L1	43	224305_s_at	0	NPC1 like intracellular cholesterol transporter 1	-7.76	0.0815	0	0.645
ERICH1	44	1563315_s_at	0	glutamate rich 1	-7.74	0.0873	0	0.6259
GNAO1	46	204762_s_at	0	G protein subunit alpha o1	-7.7	0.1575	0	0.4315
PAMR1	45	213661_at	0	peptidase domain containing associated with muscle regeneration 1	-7.7	0.1534	0	0.4409
PZP	48	207330_at	0	PZP, alpha-2-macroglobulin like	-7.7	0.5067	0	0.067
TIMD4	49	1552280_at	0	T-cell immunoglobulin and mucin domain containing 4	-7.68	0.3281	0	0.1744
ABAT	55	206527_at	0	4-aminobutyrate aminotransferase	-7.59	0.2074	0	0.3359
PBLD	56	1555175_a_at	0	phenazine biosynthesis like protein domain containing	-7.57	0.2688	0	0.2438
ANGPTL6	60	223967_at	0	angiopoietin like 6	-7.48	0.1636	0	0.4279
GDF2	61	221136_at	0	growth differentiation factor 2	-7.47	0.0826	0	0.6523
ACSM3	63	205942_s_at	0	acyl-CoA synthetase medium-chain family member 3	-7.42	0.3498	0	0.1653
KDM8	64	220070_at	0	lysine demethylase 8	-7.42	0.2716	0	0.2475
GPR182	65	214506_at	0	G protein-coupled receptor 182	-7.41	0.0947	0	0.6149
PGM1	68	201968_s_at	0	phosphoglucomutase 1	-7.39	0.1402	0	0.4879
PEG3	69	209242_at	0	paternally expressed 3	-7.38	0.3034	0	0.2119
LIFR	71	227771_at	0	leukemia inhibitory factor receptor alpha	-7.3	0.2544	0	0.2759
MYOM3	73	230284_at	0	myomesin 3	-7.29	0.052	0	0.7688
AIG1	76	230520_at	0	androgen induced 1	-7.27	0.1109	0	0.5719
NDRG2	77	214279_s_at	0	NDRG family member 2	-7.26	0.3189	0	0.2008
SETD9	81	240840_s_at	3.49e-05	SET domain containing 9	-7.21	0.0848	1.83e-07	0.6545
SLCO4C1	82	222071_s_at	3.49e-05	solute carrier organic anion transporter family member 4C1	-7.21	0.3408	1.83e-07	0.182
DIRAS3	83	215506_s_at	3.49e-05	DIRAS family GTPase 3	-7.17	0.3141	1.83e-07	0.2098
CLEC1B	86	220496_at	3.49e-05	C-type lectin domain family 1 member B	-7.16	0.4876	1.83e-07	0.0891
TSPAN1	84	209114_at	3.49e-05	tetraspanin 1	-7.16	0.0956	1.83e-07	0.6221
FOS	90	209189_at	3.49e-05	Fos proto-oncogene, AP-1 transcription factor subunit	-7.12	0.409	1.83e-07	0.1328
GNA14	89	220108_at	3.49e-05	G protein subunit alpha 14	-7.12	0.1461	1.83e-07	0.4862
FCN3	93	205866_at	3.49e-05	ficolin 3	-7.06	0.4781	1.83e-07	0.0964
SRD5A2	92	206938_at	3.49e-05	steroid 5 alpha-reductase 2	-7.06	0.4162	1.83e-07	0.1304
DCAF11	95	216389_s_at	3.49e-05	DDB1 and CUL4 associated factor 11	-7.05	0.1445	1.83e-07	0.4938
MARCO	94	205819_at	3.49e-05	macrophage receptor with collagenous structure	-7.05	0.3427	1.83e-07	0.1873
CRYGC	96	207531_at	3.49e-05	crystallin gamma C	-7.04	0.0561	1.83e-07	0.7607
AQP7	100	206957_at	3.49e-05	putative aquaporin-7-like protein 3///putative aquaporin-7-like protein 3///aquaporin 9	-7.02	0.1063	1.83e-07	0.5961
LOC100509620	99	206956_at	3.49e-05	putative aquaporin-7-like protein 3///putative aquaporin-7-like protein 3///aquaporin 8	-7.02	0.1063	1.83e-07	0.5961
LOC101930168	98	206955_at	3.49e-05	putative aquaporin-7-like protein 3///putative aquaporin-7-like protein 3///aquaporin 7	-7.02	0.1063	1.83e-07	0.5961
ASPG	104	1557226_a_at	3.49e-05	asparaginase	-6.96	0.1845	1.83e-07	0.4106
PLSCR4	111	218901_at	3.49e-05	phospholipid scramblase 4	-6.88	0.1785	1.83e-07	0.4266
NTF3	114	206706_at	3.49e-05	neurotrophin 3	-6.83	0.0972	1.83e-07	0.631
CNDP1	116	223699_at	3.49e-05	carnosine dipeptidase 1	-6.82	0.5768	1.83e-07	0.0655
DNASE1L3	119	205554_s_at	3.49e-05	deoxyribonuclease 1 like 3	-6.8	0.3424	1.83e-07	0.1991
SLC25A37	118	226179_at	3.49e-05	solute carrier family 25 member 37	-6.8	0.179	1.83e-07	0.4299
CEACAM21	125	214907_at	0.000116	carcinoembryonic antigen related cell adhesion molecule 21	-6.74	0.1126	7.32e-07	0.5906
CRHBP	126	205984_at	0.000116	corticotropin releasing hormone binding protein	-6.74	0.5186	7.32e-07	0.0887
ZDHHC19	128	1553952_at	0.000116	zinc finger DHHC-type containing 19	-6.73	0.0691	7.32e-07	0.7243
STAB2	131	220114_s_at	0.000116	stabilin 2	-6.68	0.2741	7.32e-07	0.281
AGXT2	134	229229_at	0.000116	alanine--glyoxylate aminotransferase 2	-6.66	0.2604	7.32e-07	0.3005
MT1M	135	217546_at	0.000116	metallothionein 1M	-6.65	0.5579	7.32e-07	0.0764
CARHSP1	136	218384_at	0.000116	calcium regulated heat stable protein 1	-6.64	0.1215	7.32e-07	0.5715
IFITM10	138	1564573_at	0.000116	interferon induced transmembrane protein 10	-6.64	0.1036	7.32e-07	0.621
KRTCAP3	139	235148_at	0.000116	keratinocyte associated protein 3	-6.63	0.1341	7.32e-07	0.5399
IGFALS	140	215712_s_at	0.000116	insulin like growth factor binding protein acid labile subunit	-6.62	0.2876	7.32e-07	0.2673
AGMAT	144	222930_s_at	0.000116	agmatinase	-6.58	0.1028	7.32e-07	0.6257
TLR4	146	221060_s_at	0.000137	toll like receptor 4	-6.57	0.214	9.14e-07	0.3772
UBE2D4	148	65521_at	0.000137	ubiquitin conjugating enzyme E2 D4 (putative)	-6.55	0.072	9.14e-07	0.7212
DIP2C	156	1565681_s_at	0.000205	disco interacting protein 2 homolog C	-6.51	0.1433	1.46e-06	0.524
STEAP3	159	218424_s_at	0.00022	STEAP3 metalloreductase	-6.48	0.1518	1.65e-06	0.5056
EGR1	162	227404_s_at	0.00022	early growth response 1	-6.47	0.3881	1.65e-06	0.1756
IL1RAP	161	210233_at	0.00022	interleukin 1 receptor accessory protein	-6.47	0.4451	1.65e-06	0.136
THSD4	160	219153_s_at	0.00022	thrombospondin type 1 domain containing 4	-6.47	0.0818	1.65e-06	0.6931
ASH2L	163	209517_s_at	0.00022	ASH2 like histone lysine methyltransferase complex subunit	-6.46	0.0709	1.65e-06	0.7278
BMPER	165	241986_at	0.00022	BMP binding endothelial regulator	-6.45	0.2201	1.65e-06	0.3739
SLC39A14	164	1555434_a_at	0.00022	solute carrier family 39 member 14	-6.45	0.3572	1.65e-06	0.2022
BTBD16	167	1552566_at	0.000234	BTB domain containing 16	-6.43	0.1553	1.83e-06	0.5005
LPAL2	169	210909_x_at	0.000234	lipoprotein(a) like 2, pseudogene	-6.42	0.2718	1.83e-06	0.2984
PSAT1	168	220892_s_at	0.000234	phosphoserine aminotransferase 1	-6.42	0.3154	1.83e-06	0.2456
GPD1	170	204997_at	0.000234	glycerol-3-phosphate dehydrogenase 1	-6.41	0.1914	1.83e-06	0.427
INHBC	173	207687_at	0.000234	inhibin beta C subunit	-6.41	0.2253	1.83e-06	0.3677
MT1E	171	216336_x_at	0.000234	metallothionein 1E	-6.41	0.3186	1.83e-06	0.2428
MT1H	172	206461_x_at	0.000234	metallothionein 1H	-6.41	0.3392	1.83e-06	0.2216
DEFA1	178	205035_s_at	0.000275	defensin alpha 1B///defensin alpha 3///defensin alpha 3	-6.39	0.2844	2.38e-06	0.2839
DEFA1B	176	205033_s_at	0.000275	defensin alpha 1B///defensin alpha 3///defensin alpha 1	-6.39	0.2844	2.38e-06	0.2839
DEFA3	177	205034_s_at	0.000275	defensin alpha 1B///defensin alpha 3///defensin alpha 2	-6.39	0.2844	2.38e-06	0.2839
SLC3A1	182	205799_s_at	0.000275	solute carrier family 3 member 1	-6.34	0.5285	2.56e-06	0.0981
TRIB1	191	239818_x_at	0.000275	tribbles pseudokinase 1	-6.32	0.2286	2.56e-06	0.3675
CXCL14	193	218002_s_at	0.000275	C-X-C motif chemokine ligand 14	-6.3	0.416	2.56e-06	0.1624
FRS2	194	221308_at	0.000275	fibroblast growth factor receptor substrate 2	-6.3	0.0734	2.56e-06	0.7257
KCNH7	195	224099_at	0.000275	potassium voltage-gated channel subfamily H member 7	-6.3	0.0622	2.56e-06	0.762
KLF3	196	225140_at	0.000275	Kruppel like factor 3	-6.3	0.1469	2.74e-06	0.5268
ADAMTS13	203	223844_at	0.000275	ADAM metallopeptidase with thrombospondin type 1 motif 13	-6.28	0.1533	2.74e-06	0.5132
IGFBP3	202	212143_s_at	0.000275	insulin like growth factor binding protein 3	-6.28	0.3421	2.74e-06	0.2255
SUCLG2	199	215772_x_at	0.000275	succinate-CoA ligase GDP-forming beta subunit	-6.28	0.0853	2.74e-06	0.6899
ATF5	207	230938_x_at	0.000275	activating transcription factor 5	-6.26	0.0738	2.93e-06	0.7263
SPRYD4	206	225616_at	0.000275	SPRY domain containing 4	-6.26	0.2013	2.93e-06	0.4175
ZADH2	208	234977_at	0.000275	zinc binding alcohol dehydrogenase domain containing 2	-6.25	0.1415	2.93e-06	0.542
ADGRG7	209	1553296_at	0.000275	adhesion G protein-coupled receptor G7	-6.24	0.4196	2.93e-06	0.1628
ERLIN1	210	202444_s_at	0.000275	ER lipid raft associated 1	-6.23	0.264	2.93e-06	0.3196
VIPR1	211	205019_s_at	0.000275	vasoactive intestinal peptide receptor 1	-6.23	0.2002	2.93e-06	0.4213
ZFYVE21	213	219929_s_at	0.000275	zinc finger FYVE-type containing 21	-6.23	0.1279	2.93e-06	0.5759
MYOM2	216	205826_at	0.000275	myomesin 2	-6.2	0.11	2.93e-06	0.6231
ZNF330	219	213760_s_at	0.000275	zinc finger protein 330	-6.19	0.126	2.93e-06	0.5823
APOF	229	207262_at	0.000275	apolipoprotein F	-6.16	0.4522	2.93e-06	0.1453
PTH1R	228	205911_at	0.000275	parathyroid hormone 1 receptor	-6.16	0.1644	2.93e-06	0.4958
MAP2K1	230	202670_at	0.000275	mitogen-activated protein kinase kinase 1	-6.15	0.2196	2.93e-06	0.3924
CLIC4	234	221881_s_at	0.000275	chloride intracellular channel 4	-6.14	0.1828	2.93e-06	0.4595
P3H2	231	218717_s_at	0.000275	prolyl 3-hydroxylase 2	-6.14	0.1546	2.93e-06	0.5178
PHLDB2	232	238419_at	0.000275	pleckstrin homology like domain family B member 2	-6.14	0.1406	2.93e-06	0.5497
ALDH8A1	240	220148_at	0.000275	aldehyde dehydrogenase 8 family member A1	-6.12	0.1835	2.93e-06	0.4592
C1RL	239	233645_s_at	0.000275	complement C1r subcomponent like	-6.12	0.1442	2.93e-06	0.5423
ECM1	242	209365_s_at	0.00029	extracellular matrix protein 1	-6.12	0.2588	3.11e-06	0.3339
LPA	243	207584_at	0.00029	lipoprotein(a)	-6.11	0.4574	3.11e-06	0.144
CLRN3	244	229777_at	0.000297	clarin 3	-6.1	0.5991	3.29e-06	0.0793
MFAP3L	245	210493_s_at	0.000297	microfibrillar associated protein 3 like	-6.09	0.0778	3.48e-06	0.7202
PNO1	247	211697_x_at	0.000297	partner of NOB1 homolog	-6.09	0.1123	3.48e-06	0.6227
DBH	249	206450_at	0.000297	dopamine beta-hydroxylase	-6.08	0.2065	3.48e-06	0.419
MYCN	250	209756_s_at	0.000297	v-myc avian myelocytomatosis viral oncogene neuroblastoma derived homolog	-6.07	0.0559	3.48e-06	0.7904
IER2	255	202081_at	0.000297	immediate early response 2	-6.06	0.2037	3.48e-06	0.4252
FERMT2	260	209209_s_at	0.000297	fermitin family member 2	-6.05	0.1801	3.48e-06	0.4701
RSPO3	259	228186_s_at	0.000297	R-spondin 3	-6.05	0.2181	3.48e-06	0.4009
CCL15-CCL14	263	205392_s_at	0.000306	CCL15-CCL14 readthrough (NMD candidate)///C-C motif chemokine ligand 14	-6.04	0.2577	3.66e-06	0.3397
DACH1	264	205471_s_at	0.000306	dachshund family transcription factor 1	-6.04	0.1032	3.66e-06	0.6491
GSPT2	270	205541_s_at	0.000316	G1 to S phase transition 2	-6.01	0.3143	3.84e-06	0.2702
GYG2	271	210963_s_at	0.000316	glycogenin 2	-6.01	0.1999	3.84e-06	0.435
DERA	273	218102_at	0.000348	deoxyribose-phosphate aldolase	-5.98	0.1016	4.39e-06	0.6562
INPP5A	272	1554757_a_at	0.000345	inositol polyphosphate-5-phosphatase A	-5.98	0.1579	4.21e-06	0.5195
MT1HL1	274	211456_x_at	0.000348	metallothionein 1H-like 1	-5.97	0.2971	4.39e-06	0.2922
MT1X	275	204326_x_at	0.000348	metallothionein 1X	-5.97	0.3548	4.39e-06	0.2305
ADH6	276	207544_s_at	0.000348	alcohol dehydrogenase 6 (class V)	-5.96	0.2844	4.39e-06	0.3089
ESR1	278	211235_s_at	0.000348	estrogen receptor 1	-5.95	0.1011	4.39e-06	0.6593
RHEB	279	201451_x_at	0.000348	Ras homolog enriched in brain	-5.95	0.3275	4.39e-06	0.2594
GCHFR	282	204867_at	0.00035	GTP cyclohydrolase I feedback regulator	-5.94	0.1817	4.57e-06	0.4732
HBA2	283	214414_x_at	0.00035	hemoglobin subunit alpha 2///hemoglobin subunit alpha 1	-5.94	0.31	4.57e-06	0.2792
KBTBD11	281	204301_at	0.00035	kelch repeat and BTB domain containing 11	-5.94	0.2583	4.57e-06	0.3452
RAB3D	280	208466_at	0.00035	RAB3D, member RAS oncogene family	-5.94	0.0678	4.57e-06	0.7562
C8orf4	284	218541_s_at	0.00035	chromosome 8 open reading frame 4	-5.93	0.2519	4.57e-06	0.355
ETFDH	286	33494_at	0.00035	electron transfer flavoprotein dehydrogenase	-5.93	0.1707	4.57e-06	0.4957
LINGO3	288	1560439_at	0.00036	leucine rich repeat and Ig domain containing 3	-5.92	0.0851	4.94e-06	0.7054
C21orf33	291	210667_s_at	0.00036	chromosome 21 open reading frame 33	-5.91	0.1775	4.94e-06	0.483
B3GNT2	292	219326_s_at	0.00036	UDP-GlcNAc:betaGal beta-1,3-N-acetylglucosaminyltransferase 2	-5.9	0.1662	4.94e-06	0.5065
SLC39A8	294	219869_s_at	0.00036	solute carrier family 39 member 8	-5.9	0.2274	4.94e-06	0.3945
SLITRK6	295	232176_at	0.00036	SLIT and NTRK like family member 6	-5.9	0.0572	4.94e-06	0.7916
ZNF528	300	215019_x_at	0.00038	zinc finger protein 528	-5.88	0.0707	5.3e-06	0.7497
DCTD	301	201571_s_at	0.00038	dCMP deaminase	-5.87	0.2426	5.3e-06	0.3725
TSPAN7	302	202242_at	0.00038	tetraspanin 7	-5.87	0.2584	5.3e-06	0.3494
AZGP1P1	306	217014_s_at	0.000407	alpha-2-glycoprotein 1, zinc-binding pseudogene 1///alpha-2-glycoprotein 1, zinc-binding	-5.86	0.2188	5.85e-06	0.4115
CD5L	305	206680_at	0.000407	CD5 molecule like	-5.86	0.2656	5.85e-06	0.34
ADGRB3	313	205638_at	0.000414	adhesion G protein-coupled receptor B3	-5.84	0.0558	6.04e-06	0.7979
LINC01093	311	1559573_at	0.000414	long intergenic non-protein coding RNA 1093	-5.84	0.6206	6.04e-06	0.0811
ACADS	314	202366_at	0.000414	acyl-CoA dehydrogenase, C-2 to C-3 short chain	-5.83	0.1555	6.04e-06	0.5332
CCBE1	316	243805_at	0.000431	collagen and calcium binding EGF domains 1	-5.83	0.0942	6.4e-06	0.6835
FAHD2A	317	218504_at	0.000431	fumarylacetoacetate hydrolase domain containing 2A	-5.83	0.2058	6.4e-06	0.4355
TSPAN12	324	230625_s_at	0.000478	tetraspanin 12	-5.8	0.1777	7.32e-06	0.4897
ABHD6	330	221679_s_at	0.000478	abhydrolase domain containing 6	-5.78	0.2629	7.68e-06	0.3489
APOH	326	231359_at	0.000478	apolipoprotein H	-5.78	0.0903	7.68e-06	0.6965
EPHB3	333	1438_at	0.000478	EPH receptor B3	-5.78	0.0557	7.68e-06	0.8002
F11	325	206610_s_at	0.000478	coagulation factor XI	-5.78	0.2064	7.68e-06	0.4372
BBOX1	335	205363_at	0.000478	gamma-butyrobetaine hydroxylase 1	-5.77	0.5431	7.68e-06	0.1139
KAZN	337	229144_at	0.000478	kazrin, periplakin interacting protein	-5.77	0.1415	7.68e-06	0.5681
LRTOMT	336	226717_at	0.000478	leucine rich transmembrane and O-methyltransferase domain containing	-5.77	0.0732	7.68e-06	0.7462
NPY1R	341	205440_s_at	0.000478	neuropeptide Y receptor Y1	-5.76	0.3197	7.86e-06	0.279
RCAN1	342	215253_s_at	0.000478	regulator of calcineurin 1	-5.76	0.3509	7.86e-06	0.2465
CD300LB	352	1554175_at	0.000478	CD300 molecule like family member b	-5.73	0.0915	8.05e-06	0.6953
AQP3	356	203747_at	0.000478	aquaporin 3 (Gill blood group)	-5.72	0.2217	8.41e-06	0.4153
FOLH1	355	217483_at	0.000478	folate hydrolase (prostate-specific membrane antigen) 1	-5.72	0.1043	8.41e-06	0.6614
OSM	358	214637_at	0.000478	oncostatin M	-5.72	0.0727	8.41e-06	0.7498
IFT43	364	1568699_at	0.000478	intraflagellar transport 43	-5.71	0.0848	8.41e-06	0.7149
PDLIM5	361	211681_s_at	0.000478	PDZ and LIM domain 5	-5.71	0.2255	8.41e-06	0.4096
SARDH	365	210862_s_at	0.000478	sarcosine dehydrogenase	-5.71	0.2709	8.41e-06	0.3425
TPD52L1	360	203786_s_at	0.000478	tumor protein D52-like 1	-5.71	0.1746	8.41e-06	0.5008
MAN1C1	367	214180_at	0.000478	mannosidase alpha class 1C member 1	-5.7	0.1946	8.41e-06	0.4637
SHMT2	373	214437_s_at	0.000478	serine hydroxymethyltransferase 2	-5.69	0.1192	8.41e-06	0.6252
C8A	380	206305_s_at	0.000483	complement component 8 alpha subunit	-5.68	0.2284	8.6e-06	0.4071
CYP1A2	381	207609_s_at	0.000483	cytochrome P450 family 1 subfamily A member 2	-5.68	0.5356	8.6e-06	0.1216
DOK6	379	241729_at	0.000478	docking protein 6	-5.68	0.0686	8.41e-06	0.7635
SLC7A2	383	207626_s_at	0.000493	solute carrier family 7 member 2	-5.67	0.3596	8.78e-06	0.2433
FAM65C	385	227654_at	0.000507	family with sequence similarity 65 member C	-5.66	0.2441	9.14e-06	0.3839
HSBP1L1	386	232594_at	0.000507	heat shock factor binding protein 1 like 1	-5.66	0.1001	9.14e-06	0.6754
VNN1	387	1558549_s_at	0.000507	vanin 1	-5.65	0.4734	9.14e-06	0.1564
DNAJC12	393	223721_s_at	0.000549	DnaJ heat shock protein family (Hsp40) member C12	-5.63	0.3787	1.01e-05	0.2282
LCAT	390	204428_s_at	0.000543	lecithin-cholesterol acyltransferase	-5.63	0.3676	9.88e-06	0.238
MT2A	394	212185_x_at	0.000549	metallothionein 2A	-5.63	0.288	1.01e-05	0.3252
AZGP1	395	209309_at	0.000549	alpha-2-glycoprotein 1, zinc-binding	-5.62	0.1873	1.01e-05	0.4819
ADD2	399	206807_s_at	0.000592	adducin 2	-5.6	0.0849	1.12e-05	0.7193
SLC25A47	400	237765_at	0.000592	solute carrier family 25 member 47	-5.6	0.4097	1.12e-05	0.2041
EHD3	406	218935_at	0.000592	EH domain containing 3	-5.58	0.2626	1.12e-05	0.3622
RXFP1	403	231804_at	0.000592	relaxin/insulin like family peptide receptor 1	-5.58	0.0666	1.12e-05	0.7728
TMEM27	404	223784_at	0.000592	transmembrane protein 27	-5.58	0.5418	1.12e-05	0.1228
IFNAR1	407	225661_at	0.000595	interferon alpha and beta receptor subunit 1	-5.57	0.1721	1.13e-05	0.5142
LOC101928505	408	1559336_at	0.000595	uncharacterized LOC101928505	-5.57	0.3189	1.13e-05	0.292
ALPL	410	1557924_s_at	0.000598	alkaline phosphatase, liver/bone/kidney	-5.56	0.2819	1.15e-05	0.3371
ZAN	414	224263_x_at	0.000605	zonadhesin (gene/pseudogene)	-5.56	0.0698	1.17e-05	0.7641
ZER1	413	202448_s_at	0.000598	zyg-11 related cell cycle regulator	-5.56	0.0841	1.15e-05	0.7231
DBT	418	205369_x_at	0.000621	dihydrolipoamide branched chain transacylase E2	-5.55	0.2853	1.21e-05	0.3335
TAPT1	421	226735_at	0.000645	transmembrane anterior posterior transformation 1	-5.55	0.0973	1.26e-05	0.6877
ZNF354C	419	228208_x_at	0.000645	zinc finger protein 354C	-5.55	0.1187	1.26e-05	0.6332
TSLP	422	235737_at	0.000652	thymic stromal lymphopoietin	-5.54	0.2708	1.28e-05	0.3533
MAN1A1	426	208116_s_at	0.000666	mannosidase alpha class 1A member 1	-5.53	0.3367	1.35e-05	0.2754
PNP	425	201695_s_at	0.000666	purine nucleoside phosphorylase	-5.53	0.2368	1.35e-05	0.4037
CHN2	427	207486_x_at	0.000666	chimerin 2	-5.52	0.1579	1.35e-05	0.5464
IL33	436	209821_at	0.000666	interleukin 33	-5.52	0.2756	1.35e-05	0.3487
INTS10	428	229632_s_at	0.000666	integrator complex subunit 10	-5.52	0.1514	1.35e-05	0.5604
MIR6778	433	209980_s_at	0.000666	microRNA 6778///serine hydroxymethyltransferase 1	-5.52	0.2702	1.35e-05	0.356
MIR6779	434		0.000666	microRNA 6778///serine hydroxymethyltransferase 2	-5.52	0.2702	1.35e-05	0.356
SHMT1	435		0.000666	microRNA 6778///serine hydroxymethyltransferase 3	-5.52	0.2702	1.35e-05	0.356
BMX	439	206464_at	0.000666	BMX non-receptor tyrosine kinase	-5.51	0.0867	1.35e-05	0.7183
TUBGCP2	438	202476_s_at	0.000666	tubulin gamma complex associated protein 2	-5.51	0.0826	1.35e-05	0.7294
EFNA5	442	233814_at	0.000674	ephrin A5	-5.5	0.0623	1.39e-05	0.7885
FREM1	440	228233_at	0.000674	FRAS1 related extracellular matrix 1	-5.5	0.0679	1.37e-05	0.7718
CTSLP8	445	1563445_x_at	0.00068	cathepsin L pseudogene 8	-5.49	0.197	1.41e-05	0.4724
SLC35D1	447	209713_s_at	0.000687	solute carrier family 35 member D1	-5.49	0.2185	1.43e-05	0.4356
SYT9	446	1563658_a_at	0.00068	synaptotagmin 9	-5.49	0.1191	1.41e-05	0.6355
CHST4	449	220446_s_at	0.000692	carbohydrate sulfotransferase 4	-5.48	0.1809	1.44e-05	0.5026
PROS1	455	207808_s_at	0.000692	protein S (alpha)	-5.48	0.1302	1.46e-05	0.6101
EPHX2	456	209368_at	0.000692	epoxide hydrolase 2	-5.47	0.2907	1.46e-05	0.3321
LEFTY1	458	206268_at	0.000702	left-right determination factor 1	-5.47	0.0761	1.5e-05	0.7495
MASP1	459	206449_s_at	0.000702	mannan binding lectin serine peptidase 1	-5.46	0.2697	1.5e-05	0.3599
TENM1	461	205728_at	0.000714	teneurin transmembrane protein 1	-5.46	0.5773	1.54e-05	0.1127
CD82	464	203904_x_at	0.000714	CD82 molecule	-5.45	0.1099	1.54e-05	0.6602
CASP2	467	226036_x_at	0.000752	caspase 2	-5.44	0.0738	1.63e-05	0.757
CETP	471	206210_s_at	0.000761	cholesteryl ester transfer protein	-5.43	0.4002	1.68e-05	0.2215
ITLN1	470	223597_at	0.000761	intelectin 1	-5.43	0.173	1.68e-05	0.5212
PPP2CB	473	201375_s_at	0.000762	protein phosphatase 2 catalytic subunit beta	-5.42	0.1133	1.7e-05	0.6534
APOA5	475	224244_s_at	0.000762	apolipoprotein A5	-5.41	0.3754	1.7e-05	0.2444
C2orf40	478	223623_at	0.000766	chromosome 2 open reading frame 40	-5.41	0.1106	1.72e-05	0.6606
CNTLN	481	239989_at	0.000772	centlein	-5.4	0.1507	1.76e-05	0.5688
PKHD1	480	244410_at	0.000772	polycystic kidney and hepatic disease 1 (autosomal recessive)	-5.4	0.0698	1.76e-05	0.7699
MOGAT2	490	207491_at	0.000786	monoacylglycerol O-acyltransferase 2	-5.39	0.172	1.81e-05	0.5261
CIDEB	491	221188_s_at	0.000802	cell death-inducing DFFA-like effector b	-5.38	0.2749	1.87e-05	0.3589
DGAT2	493	226064_s_at	0.000802	diacylglycerol O-acyltransferase 2	-5.37	0.2702	1.87e-05	0.3657
LY6E	494	202145_at	0.000802	lymphocyte antigen 6 complex, locus E	-5.37	0.3055	1.87e-05	0.3207
EPOR	501	396_f_at	0.000818	erythropoietin receptor	-5.35	0.2444	1.94e-05	0.404
LOC153811	502	232192_at	0.000818	uncharacterized LOC153811///ring finger protein 130	-5.35	0.0529	1.94e-05	0.8218
PICALM	500	215236_s_at	0.000818	phosphatidylinositol binding clathrin assembly protein	-5.35	0.1691	1.94e-05	0.5339
RNF130	503	232193_at	0.000818	uncharacterized LOC153811///ring finger protein 131	-5.35	0.0529	1.94e-05	0.8218
AADAT	504	223593_at	0.000823	aminoadipate aminotransferase	-5.34	0.4	1.96e-05	0.2274
ACAA2	506	202002_at	0.000823	acetyl-CoA acyltransferase 2	-5.34	0.1025	1.98e-05	0.6842
ANKS4B	509	239087_at	0.000823	ankyrin repeat and sterile alpha motif domain containing 4B	-5.34	0.1374	1.98e-05	0.6016
GLUD2	508	215794_x_at	0.000823	glutamate dehydrogenase 2	-5.34	0.2386	1.98e-05	0.4135
HPX	505	210013_at	0.000823	hemopexin	-5.34	0.1349	1.98e-05	0.607
LILRA2	512	211100_x_at	0.000834	leukocyte immunoglobulin like receptor A2	-5.33	0.1432	2.01e-05	0.5891
MAPT	515	203930_s_at	0.000836	microtubule associated protein tau	-5.33	0.0698	2.03e-05	0.7729
RIC3	510	220282_at	0.000823	RIC3 acetylcholine receptor chaperone	-5.33	0.0928	1.98e-05	0.7094
ZZEF1	511	207190_at	0.000829	zinc finger ZZ-type and EF-hand domain containing 1	-5.33	0.0872	1.99e-05	0.7244
MAP7	519	202889_x_at	0.000872	microtubule associated protein 7	-5.32	0.1148	2.14e-05	0.655
PHF10	516	219126_at	0.000836	PHD finger protein 10	-5.32	0.1168	2.03e-05	0.6498
IVD	526	203682_s_at	0.000872	isovaleryl-CoA dehydrogenase	-5.31	0.1678	2.16e-05	0.5395
KCNN2	520	220116_at	0.000872	potassium calcium-activated channel subfamily N member 2	-5.31	0.7307	2.14e-05	0.0678
SARAF	523	200847_s_at	0.000872	store-operated calcium entry associated regulatory factor	-5.31	0.1154	2.16e-05	0.654
ANKRD55	534	220112_at	0.000874	ankyrin repeat domain 55	-5.3	0.1987	2.21e-05	0.4821
TCTN2	529	206438_x_at	0.000872	tectonic family member 2	-5.3	0.0752	2.18e-05	0.7584
ZNF347	531	238819_at	0.000872	zinc finger protein 347	-5.3	0.0829	2.18e-05	0.7375
LIN7C	539	223350_x_at	0.000874	lin-7 homolog C, crumbs cell polarity complex component	-5.29	0.09	2.21e-05	0.7188
LRRN3	541	209841_s_at	0.000877	leucine rich repeat neuronal 3	-5.29	0.1578	2.23e-05	0.5607
MBTPS2	543	206473_at	0.000884	membrane bound transcription factor peptidase, site 2	-5.29	0.1549	2.27e-05	0.5668
PAIP2B	537	221868_at	0.000874	poly(A) binding protein interacting protein 2B	-5.29	0.2462	2.21e-05	0.4052
SFRP1	542	202037_s_at	0.000884	secreted frizzled related protein 1	-5.29	0.1485	2.27e-05	0.5803
MPC1	549	218024_at	0.000884	mitochondrial pyruvate carrier 1	-5.28	0.1966	2.3e-05	0.4869
PLAC8	551	219014_at	0.000884	placenta specific 8	-5.28	0.4252	2.3e-05	0.2109
WNT2	552	205648_at	0.000884	Wnt family member 2	-5.28	0.0845	2.3e-05	0.7342
BCL2L13	560	223664_x_at	0.000922	BCL2 like 13	-5.27	0.1454	2.45e-05	0.5883
CXCL12	559	203666_at	0.000922	C-X-C motif chemokine ligand 12	-5.27	0.2616	2.45e-05	0.3849
AVPR1A	562	206250_x_at	0.000922	arginine vasopressin receptor 1A	-5.26	0.1269	2.49e-05	0.6296
GHR	565	205498_at	0.000922	growth hormone receptor	-5.26	0.3734	2.51e-05	0.2566
ACPT	569	241715_x_at	0.000922	acid phosphatase, testicular	-5.25	0.1254	2.51e-05	0.6335
C8B	567	206979_at	0.000922	complement component 8, beta polypeptide	-5.25	0.1775	2.51e-05	0.524
CTDSP2	576	208735_s_at	0.000926	CTD small phosphatase 2	-5.25	0.1165	2.52e-05	0.6545
LOC101927143	573	1560560_at	0.000922	uncharacterized LOC101927143	-5.25	0.094	2.51e-05	0.7102
MAGI3	571	224307_x_at	0.000922	membrane associated guanylate kinase, WW and PDZ domain containing 3	-5.25	0.0802	2.51e-05	0.7469
XPO7	575	208459_s_at	0.000922	exportin 7	-5.25	0.1357	2.51e-05	0.6103
ZNF490	568	231988_x_at	0.000922	zinc finger protein 490	-5.25	0.0897	2.51e-05	0.7214
CNTN3	580	229831_at	0.000929	contactin 3	-5.24	0.4835	2.56e-05	0.1726
PHGDH	579	201397_at	0.000929	phosphoglycerate dehydrogenase	-5.24	0.3068	2.54e-05	0.3279
TMEM37	584	1554483_at	0.000929	transmembrane protein 37	-5.24	0.1579	2.56e-05	0.5638
TFPI2	589	209278_s_at	0.000941	tissue factor pathway inhibitor 2	-5.23	0.4696	2.63e-05	0.1823
CDC5L	590	209057_x_at	0.000941	cell division cycle 5 like	-5.22	0.1014	2.63e-05	0.6925
GBA3	594	219954_s_at	0.000959	glucosylceramidase beta 3 (gene/pseudogene)	-5.22	0.3705	2.69e-05	0.2619
SNCA	593	204466_s_at	0.000941	synuclein alpha	-5.22	0.0643	2.63e-05	0.7923
HHIP	597	230135_at	0.000968	hedgehog interacting protein	-5.21	0.3904	2.74e-05	0.2443
SDHB	598	202675_at	0.000968	succinate dehydrogenase complex iron sulfur subunit B	-5.21	0.1274	2.78e-05	0.6315
ENO3	605	237691_x_at	0.000968	enolase 3	-5.2	0.0503	2.78e-05	0.8342
MCM3AP	606	215582_x_at	0.000968	minichromosome maintenance complex component 3 associated protein	-5.2	0.0698	2.78e-05	0.7778
MTHFS	603	203434_at	0.000968	ST20-MTHFS readthrough///5,10-methenyltetrahydrofolate synthetase (6-formyltetrahydrofolate cyclo-ligase)	-5.2	0.1053	2.78e-05	0.6843
ST20-MTHFS	602	203433_at	0.000968	ST20-MTHFS readthrough///5,10-methenyltetrahydrofolate synthetase (5-formyltetrahydrofolate cyclo-ligase)	-5.2	0.1053	2.78e-05	0.6843
GATA4	611	1553131_a_at	0.000979	GATA binding protein 4	-5.19	0.1833	2.82e-05	0.5171
MSRA	609	219281_at	0.000968	methionine sulfoxide reductase A	-5.19	0.187	2.78e-05	0.5101
SFXN5	612	241999_at	0.000979	sideroflexin 5	-5.19	0.063	2.82e-05	0.7973
UQCR10	610	228142_at	0.000968	ubiquinol-cytochrome c reductase, complex III subunit X	-5.19	0.1458	2.78e-05	0.5918
XDH	613	210301_at	0.000998	xanthine dehydrogenase	-5.19	0.2228	2.89e-05	0.449
IL17RC	617	64440_at	0.001018	interleukin 17 receptor C	-5.18	0.1096	2.96e-05	0.6749
MUC6	614	214133_at	0.000998	mucin 6, oligomeric mucus/gel-forming	-5.18	0.0935	2.89e-05	0.7145
NR1H4	616	1554375_a_at	0.000998	nuclear receptor subfamily 1 group H member 4	-5.18	0.1662	2.89e-05	0.5504
ALLC	618	220365_at	0.00102	allantoicase	-5.17	0.0958	2.98e-05	0.7094
CTBS	630	218923_at	0.001071	chitobiase	-5.15	0.1924	3.2e-05	0.5029
EXOC3L1	636	1559272_at	0.001082	exocyst complex component 3 like 1	-5.15	0.0751	3.26e-05	0.765
CD164	639	208653_s_at	0.001086	CD164 molecule	-5.14	0.2133	3.29e-05	0.4675
SEC14L4	638	216402_at	0.001086	SEC14 like lipid binding 4	-5.14	0.1376	3.29e-05	0.6123
STAB1	640	1555320_a_at	0.001086	stabilin 1	-5.14	0.0927	3.29e-05	0.7186
FOLH1	651	217487_x_at	0.001086	folate hydrolase 1B///folate hydrolase (prostate-specific membrane antigen) 1	-5.13	0.359	3.37e-05	0.2791
TLN1	654	236132_at	0.001086	talin 1	-5.13	0.0815	3.37e-05	0.7486
DPYD	660	1554534_at	0.00111	dihydropyrimidine dehydrogenase	-5.12	0.114	3.48e-05	0.6672
HAO2	655	231156_at	0.001105	hydroxyacid oxidase 2	-5.12	0.445	3.44e-05	0.2059
ZNF502	659	229532_at	0.00111	zinc finger protein 502	-5.12	0.1127	3.48e-05	0.6702
KIFC3	667	1559759_at	0.001111	kinesin family member C3	-5.11	0.1008	3.53e-05	0.6997
LOC100505727	665	1556165_at	0.001111	uncharacterized LOC100505727	-5.11	0.082	3.51e-05	0.7478
LOC101929536	663	244182_at	0.001111	uncharacterized LOC101929536	-5.11	0.0782	3.51e-05	0.7578
MEFV	666	208262_x_at	0.001111	Mediterranean fever	-5.11	0.1097	3.51e-05	0.6778
GPM6A	673	209470_s_at	0.001113	glycoprotein M6A	-5.1	0.3648	3.57e-05	0.2752
SLC8A1	677	207053_at	0.001137	solute carrier family 8 member A1	-5.1	0.0669	3.66e-05	0.7893
TBXA2R	672	207554_x_at	0.001111	thromboxane A2 receptor	-5.1	0.1066	3.55e-05	0.6858
ABCC9	680	208562_s_at	0.001155	ATP binding cassette subfamily C member 9	-5.09	0.2931	3.73e-05	0.3553
AQP12B	685	1554344_s_at	0.001174	aquaporin 12B///aquaporin 12A	-5.09	0.0839	3.82e-05	0.7441
CELA3B	682	206151_x_at	0.001158	chymotrypsin like elastase family member 3B	-5.09	0.0619	3.75e-05	0.8036
UGP2	684	205480_s_at	0.00116	UDP-glucose pyrophosphorylase 2	-5.09	0.2209	3.77e-05	0.4589
ZNF287	679	216710_x_at	0.001151	zinc finger protein 287	-5.09	0.0521	3.71e-05	0.8321
CSNK1G3	687	229702_at	0.001176	casein kinase 1 gamma 3	-5.08	0.0757	3.88e-05	0.7659
DKFZP547J0410	688	1566623_at	0.001176	DKFZP547J0410 protein	-5.08	0.0667	3.88e-05	0.7907
NUDT16P1	690	1568593_a_at	0.001176	nudix hydrolase 16 pseudogene 1	-5.08	0.1326	3.88e-05	0.6271
CMTM1	695	1555738_at	0.001177	CKLF like MARVEL transmembrane domain containing 1	-5.07	0.0857	3.91e-05	0.7399
LIPC	692	206606_at	0.001176	lipase C, hepatic type	-5.07	0.2541	3.88e-05	0.409
PLCD3	697	234971_x_at	0.001177	phospholipase C delta 3	-5.07	0.0677	3.91e-05	0.7883
ANXA10	705	210143_at	0.001177	annexin A10	-5.06	0.3653	3.99e-05	0.278
MEP1B	703	207251_at	0.001177	meprin A subunit beta	-5.06	0.2011	3.99e-05	0.4942
RBM47	704	229439_s_at	0.001177	RNA binding motif protein 47	-5.06	0.1168	3.99e-05	0.664
RWDD1	699	240214_at	0.001177	RWD domain containing 1	-5.06	0.0955	3.95e-05	0.715
NCOR1	711	200857_s_at	0.001192	nuclear receptor corepressor 1	-5.05	0.2151	4.06e-05	0.4711
ORM2	710	214465_at	0.001192	orosomucoid 2///orosomucoid 1	-5.05	0.1035	4.06e-05	0.6961
SLC38A4	708	1555345_at	0.001177	solute carrier family 38 member 4	-5.05	0.2957	3.99e-05	0.3551
ZEB2	712	233033_at	0.001192	zinc finger E-box binding homeobox 2	-5.05	0.0569	4.06e-05	0.8195
CLU	716	222043_at	0.001198	clusterin	-5.04	0.238	4.1e-05	0.4353
ZNF747	718	206180_x_at	0.001205	zinc finger protein 747	-5.04	0.0961	4.13e-05	0.7147
KLF7	721	1555420_a_at	0.001214	Kruppel like factor 7	-5.03	0.1746	4.21e-05	0.544
MMP17	722	206234_s_at	0.001214	matrix metallopeptidase 17	-5.03	0.089	4.21e-05	0.7331
WDR66	724	230193_at	0.001237	WD repeat domain 66	-5.03	0.067	4.3e-05	0.7917
COMT	733	208817_at	0.001248	catechol-O-methyltransferase	-5.01	0.2821	4.41e-05	0.3753
DNAJC25	731	226860_at	0.001248	DNAJC25-GNG10 readthrough///DnaJ heat shock protein family (Hsp40) member C26	-5.01	0.212	4.41e-05	0.4786
DNAJC25-GNG10	730	226859_at	0.001248	DNAJC25-GNG10 readthrough///DnaJ heat shock protein family (Hsp40) member C25	-5.01	0.212	4.41e-05	0.4786
TINAGL1	737	219058_x_at	0.001282	tubulointerstitial nephritis antigen like 1	-5.01	0.1037	4.55e-05	0.6978
FLJ20712	742	220678_at	0.001351	uncharacterized FLJ20712	-4.99	0.0649	4.85e-05	0.7991
PPP1R1C	741	1555462_at	0.00133	protein phosphatase 1 regulatory inhibitor subunit 1C	-4.99	0.1142	4.76e-05	0.6735
MPDU1	747	209208_at	0.001371	mannose-P-dolichol utilization defect 1	-4.98	0.1679	4.96e-05	0.5604
PPP1R1A	746	235129_at	0.001371	protein phosphatase 1 regulatory inhibitor subunit 1A	-4.98	0.276	4.96e-05	0.3859
PRKAR2B	744	203680_at	0.001367	protein kinase cAMP-dependent type II regulatory subunit beta	-4.98	0.2435	4.92e-05	0.4311
MTHFD2L	749	233083_at	0.00138	methylenetetrahydrofolate dehydrogenase (NADP+ dependent) 2-like	-4.97	0.0455	5.01e-05	0.855
PLPP3	748	212230_at	0.00138	phospholipid phosphatase 3	-4.97	0.2008	5.01e-05	0.5005
ADAMTSL3	758	213974_at	0.001428	ADAMTS like 3	-4.96	0.2942	5.25e-05	0.3637
KIAA1654	761	215681_at	0.001432	KIAA1654 protein	-4.96	0.0719	5.27e-05	0.781
LOC100129034	762	244823_at	0.001439	uncharacterized LOC100129034	-4.96	0.0708	5.3e-05	0.7841
MAGI2-AS3	763	227554_at	0.001439	MAGI2 antisense RNA 3	-4.96	0.3369	5.3e-05	0.3144
LOC100507006	764	243699_at	0.001442	uncharacterized LOC100507006	-4.95	0.0724	5.32e-05	0.7798
TM2D2	767	224413_s_at	0.001461	TM2 domain containing 2	-4.95	0.1144	5.41e-05	0.6753
FOXJ3	770	217310_s_at	0.001471	forkhead box J3	-4.94	0.0855	5.49e-05	0.7462
SLC17A2	776	207097_s_at	0.001471	solute carrier family 17 member 2	-4.94	0.2914	5.52e-05	0.3689
SPERT	772	1553846_at	0.001471	spermatid associated	-4.94	0.0933	5.52e-05	0.7264
ARHGAP10	782	219431_at	0.001483	Rho GTPase activating protein 10	-4.93	0.1658	5.61e-05	0.5675
GNB4	785	223488_s_at	0.001493	G protein subunit beta 4	-4.93	0.1078	5.69e-05	0.6919
LOC101927159	783	1562052_at	0.001491	uncharacterized LOC101927159	-4.93	0.072	5.65e-05	0.782
LOC102725343	784	238163_at	0.001493	uncharacterized LOC102725343	-4.93	0.1323	5.69e-05	0.6364
PTGS2	780	204748_at	0.001482	prostaglandin-endoperoxide synthase 2	-4.93	0.4224	5.6e-05	0.2361
SCGB3A1	781	230378_at	0.001483	secretoglobin family 3A member 1	-4.93	0.0934	5.61e-05	0.7268
PLGLB1	790	214415_at	0.001501	plasminogen-like B1///plasminogen-like B2	-4.92	0.2095	5.82e-05	0.4897
BCHE	796	205433_at	0.001501	butyrylcholinesterase	-4.91	0.4293	5.83e-05	0.2322
GPHN	795	220773_s_at	0.001501	gephyrin	-4.91	0.2276	5.83e-05	0.461
LINC01136	792	215756_at	0.001501	long intergenic non-protein coding RNA 1136	-4.91	0.0796	5.82e-05	0.7625
LOC100506124	793	220064_at	0.001501	uncharacterized LOC100506124///tetratricopeptide repeat domain 21B	-4.91	0.0717	5.82e-05	0.7834
LYRM2	797	227797_x_at	0.001504	LYR motif containing 2	-4.91	0.0858	5.85e-05	0.7469
ST6GAL2	791	1555123_at	0.001501	ST6 beta-galactoside alpha-2,6-sialyltransferase 2	-4.91	0.0578	5.82e-05	0.8212
TTC21B	794	220065_at	0.001501	uncharacterized LOC100506124///tetratricopeptide repeat domain 22B	-4.91	0.0717	5.82e-05	0.7834
CUL4B	787	202214_s_at	0.001495	cullin 4B	4.92	0.1385	5.71e-05	1.6044
FLJ35934	789	1557895_at	0.001497	FLJ35934	4.92	0.2176	5.72e-05	2.0998
NVL	788	207877_s_at	0.001495	nuclear VCP-like	4.92	0.1199	5.71e-05	1.5053
HMGN4	779	202579_x_at	0.001475	high mobility group nucleosomal binding domain 4	4.93	0.1491	5.56e-05	1.6645
VAMP1	786	213326_at	0.001493	vesicle associated membrane protein 1	4.93	0.2797	5.69e-05	2.5985
BRCC3	771	221196_x_at	0.001471	BRCA1/BRCA2-containing complex subunit 3	4.94	0.1454	5.49e-05	1.6455
CCDC34	777	226287_at	0.001475	coiled-coil domain containing 34	4.94	0.2405	5.54e-05	2.2773
DDX20	769	223331_s_at	0.001471	DEAD-box helicase 20	4.94	0.1277	5.47e-05	1.5491
IFIT2	773	226757_at	0.001471	interferon induced protein with tetratricopeptide repeats 2	4.94	0.3865	5.52e-05	3.7572
MIR6824	774	221572_s_at	0.001471	microRNA 6824///solute carrier family 26 member 6	4.94	0.1592	5.52e-05	1.7249
PBXIP1	778	214177_s_at	0.001475	PBX homeobox interacting protein 1	4.94	0.1889	5.56e-05	1.9082
SLC26A6	775		0.001471	microRNA 6824///solute carrier family 26 member 7	4.94	0.1592	5.52e-05	1.7249
CAMSAP2	768	212765_at	0.001471	calmodulin regulated spectrin associated protein family member 2	4.95	0.2218	5.47e-05	2.1389
DDX10	766	204977_at	0.001449	DEAD-box helicase 10	4.95	0.0954	5.36e-05	1.3876
YWHAB	765	217718_s_at	0.001449	tyrosine 3-monooxygenase/tryptophan 5-monooxygenase activation protein beta	4.95	0.153	5.36e-05	1.6909
DENND5A	753	212561_at	0.001418	DENN domain containing 5A	4.96	0.1413	5.18e-05	1.6261
EXOSC10	754	207541_s_at	0.001425	exosome component 10	4.96	0.0922	5.21e-05	1.3732
GOLPH3L	760	218361_at	0.001428	golgi phosphoprotein 3 like	4.96	0.1669	5.25e-05	1.7747
LINC00152	757	225800_at	0.001425	uncharacterized LOC101930489///MIR4435-2 host gene///long intergenic non-protein coding RNA 154	4.96	0.3169	5.21e-05	2.9741
LOC101930489	755	225799_at	0.001425	uncharacterized LOC101930489///MIR4435-2 host gene///long intergenic non-protein coding RNA 152	4.96	0.3169	5.21e-05	2.9741
MIR4435-2HG	756	225800_at	0.001425	uncharacterized LOC101930489///MIR4435-2 host gene///long intergenic non-protein coding RNA 153	4.96	0.3169	5.21e-05	2.9741
STAT2	759	225636_at	0.001428	signal transducer and activator of transcription 2	4.96	0.1148	5.25e-05	1.4839
TTF1	752	204771_s_at	0.001409	transcription termination factor 1	4.96	0.1362	5.14e-05	1.5975
GNPAT	750	201956_s_at	0.00138	glyceronephosphate O-acyltransferase	4.97	0.2149	5.01e-05	2.0971
SMCR8	751	227304_at	0.001407	Smith-Magenis syndrome chromosome region, candidate 8	4.97	0.1646	5.12e-05	1.762
FOXK2	745	203064_s_at	0.001367	forkhead box K2	4.98	0.1561	4.92e-05	1.7143
IFI44	743	214059_at	0.001359	interferon induced protein 44	4.99	0.3549	4.88e-05	3.4089
ATP6V0E1	740	214150_x_at	0.001298	ATPase H+ transporting V0 subunit e1	5	0.1016	4.63e-05	1.4219
RAB10	738	222980_at	0.001291	RAB10, member RAS oncogene family	5	0.1062	4.59e-05	1.4453
RTN1	739	203485_at	0.001298	reticulon 1	5	0.175	4.63e-05	1.8343
CBLL1	736	227187_at	0.00128	Cbl proto-oncogene like 1	5.01	0.1086	4.54e-05	1.4576
CCNA2	732	213226_at	0.001248	cyclin A2	5.01	0.2971	4.41e-05	2.8078
GALNT11	734	219013_at	0.001257	polypeptide N-acetylgalactosaminyltransferase 11	5.01	0.1585	4.44e-05	1.7338
UBR5	735	208882_s_at	0.001266	ubiquitin protein ligase E3 component n-recognin 5	5.01	0.1719	4.48e-05	1.8161
GMNN	726	218350_s_at	0.001244	geminin, DNA replication inhibitor	5.02	0.2974	4.33e-05	2.8154
NFE2L1	727	200759_x_at	0.001244	nuclear factor, erythroid 2 like 1	5.02	0.1411	4.33e-05	1.6341
RASAL2	728	222810_s_at	0.001246	RAS protein activator like 2	5.02	0.1765	4.35e-05	1.8476
TLK2	725	212997_s_at	0.001244	tousled like kinase 2	5.02	0.1245	4.33e-05	1.5428
ZNF397	729	228927_at	0.001248	zinc finger protein 397	5.02	0.1429	4.39e-05	1.6435
CENPL	720	232065_x_at	0.001214	centromere protein L	5.03	0.1077	4.21e-05	1.4563
SATB2	723	213435_at	0.001228	SATB homeobox 2	5.03	0.3632	4.26e-05	3.547
ARMC1	715	222550_at	0.001198	armadillo repeat containing 1	5.04	0.1869	4.1e-05	1.9219
EIF2S3	719	224935_at	0.001207	eukaryotic translation initiation factor 2 subunit gamma	5.04	0.099	4.15e-05	1.413
TMEM245	717	223006_s_at	0.001202	transmembrane protein 245	5.04	0.2182	4.12e-05	2.1435
MIR1204	713	1558290_a_at	0.001192	microRNA 1204///Pvt1 oncogene (non-protein coding)	5.05	0.2621	4.06e-05	2.501
PURA	707	204020_at	0.001177	purine rich element binding protein A	5.05	0.108	3.99e-05	1.4597
PVT1	714	1558291_a_at	0.001192	microRNA 1204///Pvt2 oncogene (non-protein coding)	5.05	0.2621	4.06e-05	2.501
SLC12A7	709	218066_at	0.001187	solute carrier family 12 member 7	5.05	0.0978	4.02e-05	1.4082
ZSCAN29	706	226562_at	0.001177	zinc finger and SCAN domain containing 29	5.05	0.1484	3.99e-05	1.6815
AHCTF1	700	214766_s_at	0.001177	AT-hook containing transcription factor 1	5.06	0.2248	3.95e-05	2.2007
ANKRD27	702	221522_at	0.001177	ankyrin repeat domain 27	5.06	0.197	3.97e-05	1.9949
APH1A	701	218389_s_at	0.001177	aph-1 homolog A, gamma-secretase subunit	5.06	0.0984	3.95e-05	1.4125
PTBP3	693	224617_at	0.001176	polypyrimidine tract binding protein 3	5.07	0.1626	3.88e-05	1.7715
RALBP1	696	202845_s_at	0.001177	ralA binding protein 1	5.07	0.1211	3.91e-05	1.53
SLC39A10	698	225295_at	0.001177	solute carrier family 39 member 10	5.07	0.2619	3.91e-05	2.5084
TRIM56	694	226040_at	0.001177	tripartite motif containing 56	5.07	0.1906	3.9e-05	1.9541
GNB1	691	200746_s_at	0.001176	G protein subunit beta 1	5.08	0.0868	3.88e-05	1.3571
HCP5	686	206082_at	0.001176	HLA complex P5 (non-protein coding)	5.08	0.2792	3.86e-05	2.6741
SIN3B	689	39705_at	0.001176	SIN3 transcription regulator family member B	5.08	0.0465	3.88e-05	1.1778
CCAR1	681	224736_at	0.001158	cell division cycle and apoptosis regulator 1	5.09	0.1855	3.75e-05	1.9246
MTPAP	683	222794_x_at	0.00116	mitochondrial poly(A) polymerase	5.09	0.0921	3.77e-05	1.3837
ANKIB1	675	224682_at	0.001113	ankyrin repeat and IBR domain containing 1	5.1	0.1596	3.57e-05	1.7583
NBR1	676	1568857_a_at	0.001117	NBR1, autophagy cargo receptor	5.1	0.1827	3.58e-05	1.9074
TMEM267	674	238635_at	0.001113	transmembrane protein 267	5.1	0.286	3.57e-05	2.7497
ZNF581	678	223389_s_at	0.001147	zinc finger protein 581	5.1	0.0916	3.69e-05	1.3823
ATOX1	668	203454_s_at	0.001111	antioxidant 1 copper chaperone	5.11	0.1609	3.55e-05	1.7678
BRAP	671	213473_at	0.001111	BRCA1 associated protein	5.11	0.1292	3.55e-05	1.5798
C6orf62	670	208809_s_at	0.001111	chromosome 6 open reading frame 62	5.11	0.1459	3.55e-05	1.6761
CCNB2	669	202705_at	0.001111	cyclin B2	5.11	0.1973	3.55e-05	2.011
CD34	664	209543_s_at	0.001111	CD34 molecule	5.11	0.1388	3.51e-05	1.6355
C17orf58	662	226901_at	0.00111	chromosome 17 open reading frame 58	5.12	0.1357	3.48e-05	1.6185
GMPS	657	214431_at	0.001105	guanine monophosphate synthase	5.12	0.1504	3.44e-05	1.706
HSP90AA1	661	214328_s_at	0.00111	heat shock protein 90 alpha family class A member 1	5.12	0.1448	3.48e-05	1.6714
IFI6	656	204415_at	0.001105	interferon alpha inducible protein 6	5.12	0.5252	3.44e-05	6.4579
TEFM	658	238295_at	0.00111	transcription elongation factor, mitochondrial	5.12	0.2246	3.48e-05	2.2199
COMMD4	652	209132_s_at	0.001086	COMM domain containing 4	5.13	0.1207	3.37e-05	1.5355
DPP8	648	226343_at	0.001086	dipeptidyl peptidase 8	5.13	0.1026	3.35e-05	1.4407
KPNA2	646	201088_at	0.001086	karyopherin subunit alpha 2	5.13	0.234	3.35e-05	2.2994
MELK	650	204825_at	0.001086	maternal embryonic leucine zipper kinase	5.13	0.155	3.35e-05	1.7353
MYBL1	647	213906_at	0.001086	MYB proto-oncogene like 1	5.13	0.2518	3.35e-05	2.4498
PRKD2	649	38269_at	0.001086	protein kinase D2	5.13	0.1753	3.35e-05	1.8661
ZNF322	653	227980_at	0.001086	zinc finger protein 322	5.13	0.1612	3.37e-05	1.7732
ALB	644	214842_s_at	0.001086	albumin	5.14	0.2595	3.33e-05	2.5196
ATG12	642	213026_at	0.001086	autophagy related 12	5.14	0.1459	3.31e-05	1.6815
GPRC5B	637	203632_s_at	0.001086	G protein-coupled receptor class C group 5 member B	5.14	0.254	3.27e-05	2.4742
IP6K2	641	218192_at	0.001086	inositol hexakisphosphate kinase 2	5.14	0.0866	3.29e-05	1.3612
RPL32P3	645	226877_at	0.001086	ribosomal protein L32 pseudogene 3	5.14	0.1615	3.35e-05	1.7766
YTHDF3	643	221749_at	0.001086	YTH N6-methyladenosine RNA binding protein 3	5.14	0.1286	3.33e-05	1.5808
AKIP1	634	242515_x_at	0.001079	A-kinase interacting protein 1	5.15	0.1007	3.24e-05	1.4325
NOM1	629	229220_x_at	0.001071	nucleolar protein with MIF4G domain 1	5.15	0.0866	3.2e-05	1.3626
PPOX	633	204788_s_at	0.001079	protoporphyrinogen oxidase	5.15	0.1466	3.24e-05	1.6877
PPP1R35	632	226434_at	0.001071	protein phosphatase 1 regulatory subunit 35	5.15	0.1358	3.2e-05	1.6239
PRKAB1	631	201834_at	0.001071	protein kinase AMP-activated non-catalytic subunit beta 1	5.15	0.1553	3.2e-05	1.741
TJP1	635	202011_at	0.001082	tight junction protein 1	5.15	0.1267	3.26e-05	1.5713
42800	626	201737_s_at	0.00105	membrane associated ring-CH-type finger 6	5.16	0.1383	3.11e-05	1.64
LOC153684	625	232645_at	0.00105	uncharacterized LOC153684	5.16	0.1471	3.11e-05	1.6922
NDRG3	627	217286_s_at	0.001058	NDRG family member 3	5.16	0.134	3.15e-05	1.6147
NPNT	624	225911_at	0.00105	nephronectin	5.16	0.231	3.11e-05	2.2853
SNORA16A	628	223773_s_at	0.001058	small nucleolar RNA, H/ACA box 16A///small nucleolar RNA, H/ACA box 61///small nucleolar RNA, H/ACA box 44///small nucleolar RNA host gene 12	5.16	0.1817	3.15e-05	1.9148
ATF6	623	226941_at	0.001031	activating transcription factor 6	5.17	0.1463	3.04e-05	1.6885
COX20	620	206848_at	0.001024	COX20, cytochrome c oxidase assembly factor	5.17	0.2174	3e-05	2.1797
E2F3	622	203693_s_at	0.001031	E2F transcription factor 3	5.17	0.2719	3.04e-05	2.6479
EIF4G3	621	201936_s_at	0.001031	eukaryotic translation initiation factor 4 gamma 3	5.17	0.1767	3.04e-05	1.8828
LOC727820	619	227384_s_at	0.00102	uncharacterized LOC727820	5.17	0.2213	2.98e-05	2.211
SMARCC1	615	201074_at	0.000998	SWI/SNF related, matrix associated, actin dependent regulator of chromatin subfamily c member 1	5.18	0.1524	2.89e-05	1.729
LRRC37A3	607	229962_at	0.000968	leucine rich repeat containing 37 member A3	5.19	0.0969	2.78e-05	1.4177
NEK2	608	204641_at	0.000968	NIMA related kinase 2	5.19	0.2162	2.78e-05	2.1779
DCTN4	601	222488_s_at	0.000968	dynactin subunit 4	5.2	0.1192	2.78e-05	1.5367
LEF1	604	221558_s_at	0.000968	lymphoid enhancer binding factor 1	5.2	0.2975	2.78e-05	2.9208
TNKS2	600	218228_s_at	0.000968	tankyrase 2	5.2	0.1196	2.78e-05	1.5389
UBE2D2	599	201344_at	0.000968	ubiquitin conjugating enzyme E2 D2	5.2	0.1417	2.78e-05	1.6671
SOS1	596	230337_at	0.000968	SOS Ras/Rac guanine nucleotide exchange factor 1	5.21	0.284	2.73e-05	2.7894
YLPM1	595	212787_at	0.000963	YLP motif containing 1	5.21	0.0977	2.71e-05	1.4234
EZH2	591	203358_s_at	0.000941	enhancer of zeste 2 polycomb repressive complex 2 subunit	5.22	0.2312	2.63e-05	2.3103
PSMB4	592	202244_at	0.000941	proteasome subunit beta 4	5.22	0.0937	2.63e-05	1.4042
AREL1	586	202128_at	0.000941	apoptosis resistant E3 ubiquitin protein ligase 1	5.23	0.1742	2.63e-05	1.8801
PPP4R1	588	201594_s_at	0.000941	protein phosphatase 4 regulatory subunit 1	5.23	0.1793	2.63e-05	1.9153
SLC4A1AP	587	218682_s_at	0.000941	solute carrier family 4 member 1 adaptor protein	5.23	0.0947	2.63e-05	1.4097
SUPV3L1	585	212894_at	0.000941	Suv3 like RNA helicase	5.23	0.11	2.63e-05	1.49
ANLN	581	222608_s_at	0.000929	anillin actin binding protein	5.24	0.2183	2.56e-05	2.2088
MFSD6	582	225325_at	0.000929	major facilitator superfamily domain containing 6	5.24	0.2513	2.56e-05	2.4901
RNF34	583	219035_s_at	0.000929	ring finger protein 34	5.24	0.1037	2.56e-05	1.4568
FRG1BP	577	234949_at	0.000926	FSHD region gene 1 family member B, pseudogene	5.25	0.2139	2.52e-05	2.177
FXR1	570	229519_at	0.000922	FMR1 autosomal homolog 1	5.25	0.1247	2.51e-05	1.5747
PLCL1	574	205934_at	0.000922	phospholipase C like 1	5.25	0.0542	2.51e-05	1.2182
PODXL	578	201578_at	0.000929	podocalyxin like	5.25	0.2875	2.54e-05	2.845
TMEM106C	572	201764_at	0.000922	transmembrane protein 106C	5.25	0.2361	2.51e-05	2.3615
ACBD6	564	225317_at	0.000922	acyl-CoA binding domain containing 6	5.26	0.1213	2.51e-05	1.5557
H3F3AP4	566	213828_x_at	0.000922	H3 histone, family 3A, pseudogene 4///H3 histone, family 3B///H3 histone, family 3A	5.26	0.1025	2.51e-05	1.4528
SLC22A5	563	205074_at	0.000922	solute carrier family 22 member 5	5.26	0.1571	2.49e-05	1.7734
BST2	556	201641_at	0.000905	bone marrow stromal cell antigen 2	5.27	0.2097	2.38e-05	2.1513
HARS2	555	209252_at	0.000905	histidyl-tRNA synthetase 2, mitochondrial	5.27	0.1408	2.38e-05	1.6727
METTL3	554	242111_at	0.000901	methyltransferase like 3	5.27	0.1108	2.36e-05	1.4992
UBE2Z	558	217750_s_at	0.000922	ubiquitin conjugating enzyme E2 Z	5.27	0.084	2.43e-05	1.3586
UXS1	561	225583_at	0.000922	UDP-glucuronate decarboxylase 1	5.27	0.215	2.45e-05	2.1919
WDYHV1	557	219060_at	0.000918	WDYHV motif containing 1	5.27	0.212	2.41e-05	2.1696
ZBTB37	553	228216_at	0.000896	zinc finger and BTB domain containing 37	5.27	0.239	2.34e-05	2.3958
DLGAP5	548	203764_at	0.000884	DLG associated protein 5	5.28	0.2153	2.3e-05	2.1998
OTUD6B	547	222825_at	0.000884	OTU domain containing 6B	5.28	0.2943	2.3e-05	2.9392
SMAD2	550	203075_at	0.000884	SMAD family member 2	5.28	0.1311	2.3e-05	1.6159
CMTR1	544	212380_at	0.000884	cap methyltransferase 1	5.29	0.1196	2.29e-05	1.5504
EDIL3	546	225275_at	0.000884	EGF like repeats and discoidin domains 3	5.29	0.3542	2.29e-05	3.6623
IGF2BP2	540	218847_at	0.000877	insulin like growth factor 2 mRNA binding protein 2	5.29	0.2914	2.23e-05	2.9115
PLA2G4C	538	209785_s_at	0.000874	phospholipase A2 group IVC	5.29	0.2708	2.21e-05	2.7
PRC1	545	218009_s_at	0.000884	protein regulator of cytokinesis 1	5.29	0.2613	2.29e-05	2.606
TDRD7	536	213361_at	0.000874	tudor domain containing 7	5.29	0.16	2.21e-05	1.7989
HSPBAP1	532	219284_at	0.000872	HSPB1 associated protein 1	5.3	0.18	2.18e-05	1.9373
KIAA1462	535	213316_at	0.000874	KIAA1462	5.3	0.1998	2.21e-05	2.082
MANEAL	530	226132_s_at	0.000872	mannosidase endo-alpha like	5.3	0.2022	2.18e-05	2.1023
NCOA6	533	208979_at	0.000874	nuclear receptor coactivator 6	5.3	0.146	2.19e-05	1.7095
NIPBL	527	212483_at	0.000872	NIPBL, cohesin loading factor	5.3	0.1658	2.18e-05	1.8394
PI4KB	528	206138_s_at	0.000872	phosphatidylinositol 4-kinase beta	5.3	0.0994	2.18e-05	1.4411
AGO2	525	225570_at	0.000872	cancer susceptibility candidate 7 (non-protein coding)///argonaute 3, RISC catalytic component	5.31	0.1864	2.16e-05	1.9854
CASC7	524	225569_at	0.000872	cancer susceptibility candidate 7 (non-protein coding)///argonaute 2, RISC catalytic component	5.31	0.1864	2.16e-05	1.9854
KIF14	522	206364_at	0.000872	kinesin family member 14	5.31	0.1844	2.16e-05	1.972
RBMX2	521	204097_s_at	0.000872	RNA binding motif protein, X-linked 2	5.31	0.1214	2.16e-05	1.5639
FAM122B	517	225362_at	0.000836	family with sequence similarity 122B	5.32	0.1507	2.03e-05	1.7443
VWF	518	202112_at	0.00085	von Willebrand factor	5.32	0.3445	2.07e-05	3.5629
CNOT4	513	203291_at	0.000834	CCR4-NOT transcription complex subunit 4	5.33	0.1478	2.01e-05	1.7265
PDCD6	514	222380_s_at	0.000836	programmed cell death 6	5.33	0.1395	2.03e-05	1.6738
CRIPT	507	239049_at	0.000823	CXXC repeat containing interactor of PDZ3 domain	5.34	0.1953	1.98e-05	2.0601
GABRE	498	204537_s_at	0.000818	microRNA 452///microRNA 226///gamma-aminobutyric acid type A receptor epsilon subunit	5.35	0.4121	1.94e-05	4.6146
GPBP1	499	223705_s_at	0.000818	GC-rich promoter binding protein 1	5.35	0.1053	1.94e-05	1.478
MIR224	497	204537_s_at	0.000818	microRNA 452///microRNA 225///gamma-aminobutyric acid type A receptor epsilon subunit	5.35	0.4121	1.94e-05	4.6146
MIR452	496	204537_s_at	0.000818	microRNA 452///microRNA 224///gamma-aminobutyric acid type A receptor epsilon subunit	5.35	0.4121	1.94e-05	4.6146
TOP2A	495	201292_at	0.000803	topoisomerase (DNA) II alpha	5.36	0.3465	1.88e-05	3.6277
DOCK9	492	232874_at	0.000802	dedicator of cytokinesis 9	5.38	0.2197	1.87e-05	2.2674
RC3H1	487	215109_at	0.000786	ring finger and CCCH-type domains 1	5.39	0.0879	1.81e-05	1.3891
SLC25A28	488	223192_at	0.000786	solute carrier family 25 member 28	5.39	0.1083	1.81e-05	1.499
TRIM52	489	1568594_s_at	0.000786	tripartite motif containing 52	5.39	0.1239	1.81e-05	1.5888
H2AFY	484	214501_s_at	0.000772	H2A histone family member Y	5.4	0.1105	1.76e-05	1.5122
POGK	485	218229_s_at	0.000772	pogo transposable element with KRAB domain	5.4	0.1578	1.76e-05	1.8046
SETD2	483	212493_s_at	0.000772	SET domain containing 2	5.4	0.102	1.76e-05	1.4645
SNHG17	482	225857_s_at	0.000772	small nucleolar RNA host gene 17	5.4	0.1568	1.76e-05	1.7982
ZKSCAN8	486	226102_at	0.000772	zinc finger with KRAB and SCAN domains 8	5.4	0.116	1.76e-05	1.543
CCDC93	476	209688_s_at	0.000762	coiled-coil domain containing 93	5.41	0.1732	1.7e-05	1.9152
EBF1	479	227646_at	0.000766	early B-cell factor 1	5.41	0.2657	1.72e-05	2.7066
YWHAG	477	222985_at	0.000766	tyrosine 3-monooxygenase/tryptophan 5-monooxygenase activation protein gamma	5.41	0.114	1.72e-05	1.5335
MRPS21	474	222997_s_at	0.000762	mitochondrial ribosomal protein S21	5.42	0.1726	1.7e-05	1.9115
RASSF4	472	49306_at	0.000762	Ras association domain family member 4	5.42	0.1673	1.7e-05	1.8748
NKRF	468	205004_at	0.000756	NFKB repressing factor	5.44	0.0849	1.65e-05	1.3774
PRKDC	469	208694_at	0.000761	protein kinase, DNA-activated, catalytic polypeptide	5.44	0.228	1.66e-05	2.3622
ABCC5	466	209380_s_at	0.000719	ATP binding cassette subfamily C member 5	5.45	0.1444	1.55e-05	1.7253
C5orf51	463	226159_at	0.000714	chromosome 5 open reading frame 51	5.45	0.1085	1.54e-05	1.5065
SCAMP1	465	212416_at	0.000719	secretory carrier membrane protein 1	5.45	0.1464	1.55e-05	1.7383
ZC3H8	462	239644_at	0.000714	zinc finger CCCH-type containing 8	5.45	0.1392	1.54e-05	1.6922
ZBTB33	460	226255_at	0.000702	zinc finger and BTB domain containing 33	5.46	0.2286	1.5e-05	2.3759
TAOK1	457	224769_at	0.000702	TAO kinase 1	5.47	0.1644	1.5e-05	1.8648
CCT3	454	200911_at	0.000692	uncharacterized LOC101927137///chaperonin containing TCP1 subunit 4	5.48	0.189	1.46e-05	2.0502
LOC101927137	453	200910_at	0.000692	uncharacterized LOC101927137///chaperonin containing TCP1 subunit 3	5.48	0.189	1.46e-05	2.0502
NUP133	452	202184_s_at	0.000692	nucleoporin 133	5.48	0.1428	1.46e-05	1.7202
PIAS1	450	217864_s_at	0.000692	protein inhibitor of activated STAT 1	5.48	0.0842	1.44e-05	1.3768
TBCE	451	203714_s_at	0.000692	tubulin folding cofactor E	5.48	0.1793	1.46e-05	1.9761
CEP83	448	219644_at	0.000687	centrosomal protein 83	5.49	0.1829	1.43e-05	2.0048
DNM3	444	1558501_at	0.000674	dynamin 3	5.5	0.0825	1.39e-05	1.3695
GPR158	441	232195_at	0.000674	G protein-coupled receptor 158	5.5	0.3068	1.39e-05	3.2223
XPR1	443	222581_at	0.000674	xenotropic and polytropic retrovirus receptor 1	5.5	0.1794	1.39e-05	1.9814
RBM22	437	218134_s_at	0.000666	RNA binding motif protein 22	5.51	0.0715	1.35e-05	1.3141
LOC100506639	431	225916_at	0.000666	uncharacterized LOC100506639///zinc finger protein 131	5.52	0.1201	1.35e-05	1.5826
RALGAPB	430	221738_at	0.000666	Ral GTPase activating protein non-catalytic beta subunit	5.52	0.0851	1.35e-05	1.3847
ZNF131	432	225917_at	0.000666	uncharacterized LOC100506639///zinc finger protein 132	5.52	0.1201	1.35e-05	1.5826
ZNF623	429	206188_at	0.000666	zinc finger protein 623	5.52	0.2163	1.35e-05	2.2869
ARID4B	424	221230_s_at	0.000666	AT-rich interaction domain 4B	5.53	0.203	1.32e-05	2.1785
PHF20L1	423	230098_at	0.00066	PHD finger protein 20-like 1	5.54	0.2062	1.3e-05	2.2071
CASC3	417	207843_s_at	0.000613	microRNA 6866///cancer susceptibility candidate 4	5.55	0.1189	1.19e-05	1.5808
MIR6866	416	207842_s_at	0.000613	microRNA 6866///cancer susceptibility candidate 3	5.55	0.1189	1.19e-05	1.5808
ROBO1	420	213194_at	0.000645	roundabout guidance receptor 1	5.55	0.4979	1.26e-05	6.7902
OASL	411	205660_at	0.000598	2'-5'-oligoadenylate synthetase like	5.56	0.3673	1.15e-05	4.1232
PDCD5	415	227751_at	0.000605	programmed cell death 5	5.56	0.2071	1.17e-05	2.2211
VPS45	412	209268_at	0.000598	vacuolar protein sorting 45 homolog	5.56	0.1776	1.15e-05	1.9837
RABGAP1	409	204028_s_at	0.000598	RAB GTPase activating protein 1	5.57	0.1132	1.15e-05	1.5479
MSL1	405	212708_at	0.000592	male specific lethal 1 homolog	5.58	0.117	1.12e-05	1.5724
KANSL3	402	224318_s_at	0.000592	KAT8 regulatory NSL complex subunit 3	5.59	0.1093	1.12e-05	1.527
MDM4	401	225740_x_at	0.000592	MDM4, p53 regulator	5.59	0.1442	1.12e-05	1.7478
PSMD4	398	200882_s_at	0.000555	proteasome 26S subunit, non-ATPase 4	5.61	0.1613	1.02e-05	1.872
RAD21	396	200608_s_at	0.000555	RAD21 cohesin complex component	5.61	0.1237	1.02e-05	1.6185
ZNF862	397	226808_at	0.000555	zinc finger protein 862	5.61	0.2515	1.02e-05	2.6591
GPC3	391	209220_at	0.000543	glypican 3	5.63	0.7193	9.88e-06	16.5938
NCOA2	392	212867_at	0.000549	nuclear receptor coactivator 2	5.63	0.1866	1.01e-05	2.0719
ARL15	389	228151_at	0.000515	ADP ribosylation factor like GTPase 15	5.64	0.1752	9.33e-06	1.9844
ELK4	388	238761_at	0.000515	ELK4, ETS transcription factor	5.65	0.1725	9.33e-06	1.9643
PTTG1	384	203554_x_at	0.000507	pituitary tumor-transforming 1	5.66	0.2148	9.14e-06	2.3218
AGPAT1	382	215535_s_at	0.000483	1-acylglycerol-3-phosphate O-acyltransferase 1	5.67	0.1469	8.6e-06	1.7821
CKAP2	375	218252_at	0.000478	cytoskeleton associated protein 2	5.68	0.2325	8.41e-06	2.4988
GABPB1-AS1	374	227406_at	0.000478	GABPB1 antisense RNA 1	5.68	0.1487	8.41e-06	1.7961
GTF2IP4	378	210891_s_at	0.000478	general transcription factor IIi pseudogene 4///general transcription factor IIi pseudogene 1///general transcription factor IIi	5.68	0.1525	8.41e-06	1.8226
MAPK1IP1L	376	212643_at	0.000478	mitogen-activated protein kinase 1 interacting protein 1 like	5.68	0.1265	8.41e-06	1.6457
ZNF286A	377	1557684_at	0.000478	zinc finger protein 286A	5.68	0.0759	8.41e-06	1.3482
FBXO44	372	223517_at	0.000478	F-box protein 44	5.69	0.0742	8.41e-06	1.3396
MYO5A	371	227761_at	0.000478	myosin VA	5.69	0.1857	8.41e-06	2.0805
TSNAX	369	203983_at	0.000478	translin associated factor X	5.69	0.1672	8.41e-06	1.9343
UHRF2	370	225610_at	0.000478	ubiquitin like with PHD and ring finger domains 2	5.69	0.1241	8.41e-06	1.6315
CADM1	368	209031_at	0.000478	cell adhesion molecule 1	5.7	0.2397	8.41e-06	2.5764
BPTF	366	207186_s_at	0.000478	bromodomain PHD finger transcription factor	5.71	0.1781	8.41e-06	2.0228
FAM20B	363	202916_s_at	0.000478	family with sequence similarity 20 member B	5.71	0.1448	8.41e-06	1.7734
TAP1	362	202307_s_at	0.000478	transporter 1, ATP binding cassette subfamily B member	5.71	0.2085	8.41e-06	2.283
42984	354	214298_x_at	0.000478	septin 6	5.72	0.2767	8.41e-06	2.9985
MICB	359	206247_at	0.000478	MHC class I polypeptide-related sequence B	5.72	0.2069	8.41e-06	2.2703
VGLL4	357	212399_s_at	0.000478	vestigial like family member 4	5.72	0.141	8.41e-06	1.7484
HTATIP2	351	210253_at	0.000478	HIV-1 Tat interactive protein 2	5.73	0.1279	8.05e-06	1.6625
ISG15	353	205483_s_at	0.000478	ISG15 ubiquitin-like modifier	5.73	0.4411	8.41e-06	5.7575
CSPP1	350	227105_at	0.000478	centrosome and spindle pole associated protein 1	5.74	0.182	8.05e-06	2.0618
LINC00921	346	203707_at	0.000478	long intergenic non-protein coding RNA 921///zinc finger protein 263	5.74	0.0952	8.05e-06	1.4604
LNPEP	349	225176_at	0.000478	leucyl and cystinyl aminopeptidase	5.74	0.1779	8.05e-06	2.0293
R3HDM1	345	202754_at	0.000478	R3H domain containing 1	5.74	0.1182	8.05e-06	1.6005
SETDB1	348	203155_at	0.000478	SET domain bifurcated 1	5.74	0.1205	8.05e-06	1.615
ZNF263	347	203708_at	0.000478	long intergenic non-protein coding RNA 921///zinc finger protein 264	5.74	0.0952	8.05e-06	1.4604
CDKN2B	343	236313_at	0.000478	cyclin dependent kinase inhibitor 2B	5.75	0.245	7.86e-06	2.6544
ICE1	344	209654_at	0.000478	interactor of little elongation complex ELL subunit 1	5.75	0.1004	7.86e-06	1.4916
SFSWAP	340	202775_s_at	0.000478	splicing factor SWAP homolog	5.76	0.1113	7.68e-06	1.5601
LRRC8D	334	218684_at	0.000478	leucine rich repeat containing 8 family member D	5.77	0.1305	7.68e-06	1.6851
MED29	338	225708_at	0.000478	mediator complex subunit 29	5.77	0.1478	7.68e-06	1.8052
SRPK1	339	202200_s_at	0.000478	SRSF protein kinase 1	5.77	0.1316	7.68e-06	1.6921
MIR6859-1	327	233929_x_at	0.000478	microRNA 6859-1///microRNA 6859-2///WAS protein family homolog 6-like///WAS protein family homolog 1 pseudogene///WAS protein family homolog 1///WAS protein family homolog 7 pseudogene///WAS protein family homolog 2 pseudogene///WAS protein family homolog 3 pseudogene	5.78	0.1114	7.68e-06	1.563
MIR6859-2	328	233930_x_at	0.000478	microRNA 6859-1///microRNA 6859-2///WAS protein family homolog 6-like///WAS protein family homolog 1 pseudogene///WAS protein family homolog 1///WAS protein family homolog 7 pseudogene///WAS protein family homolog 3 pseudogene///WAS protein family homolog_x0000__x0000__x0000__x0000__x0000__x0000__x0000__x0000__x0000__x0000__x0000__x0000__x0000_	5.78	0.1114	7.68e-06	1.563
SMARCA4	332	208794_s_at	0.000478	SWI/SNF related, matrix associated, actin dependent regulator of chromatin, subfamily a, member 4	5.78	0.184	7.68e-06	2.0886
THEM4	331	229253_at	0.000478	thioesterase superfamily member 4	5.78	0.1627	7.68e-06	1.9182
WASH1	329	233931_x_at	0.000478	microRNA 6859-1///microRNA 6859-2///WAS protein family homolog 6-like///WAS protein family homolog 1 pseudogene///WAS protein family homolog 1///WAS protein family homolog 7 pseudogene///WAS protein family homolog 4 pseudogene///WAS protein family homolog_x0000__x0000__x0000__x0000__x0000__x0000__x0000__x0000__x0000__x0000__x0000__x0000__x0000_	5.78	0.1114	7.68e-06	1.563
SPATS2	323	222593_s_at	0.000474	spermatogenesis associated serine rich 2	5.8	0.169	7.13e-06	1.9731
ZNF398	322	228145_s_at	0.000474	zinc finger protein 398	5.8	0.1429	7.13e-06	1.7761
DSTYK	321	229017_s_at	0.000453	dual serine/threonine and tyrosine protein kinase	5.81	0.1733	6.77e-06	2.0083
IDI1	320	233014_at	0.000431	isopentenyl-diphosphate delta isomerase 1	5.82	0.1698	6.4e-06	1.9835
KHDRBS1	318	201488_x_at	0.000431	KH RNA binding domain containing, signal transduction associated 1	5.82	0.1033	6.4e-06	1.5175
RRAGC	319	218088_s_at	0.000431	Ras related GTP binding C	5.82	0.1374	6.4e-06	1.7407
THOC2	315	226626_at	0.000414	THO complex 2	5.83	0.1494	6.04e-06	1.8291
CCL15	310	210390_s_at	0.000407	CCL15-CCL14 readthrough (NMD candidate)///C-C motif chemokine ligand 15	5.84	0.2156	5.85e-06	2.394
ZNF281	312	222619_at	0.000414	zinc finger protein 281	5.84	0.1568	6.04e-06	1.8861
PABPC1	309	215823_x_at	0.000407	ring finger protein, LIM domain interacting///poly(A) binding protein cytoplasmic 1	5.85	0.1672	5.85e-06	1.9707
RLIM	308	215823_x_at	0.000407	ring finger protein, LIM domain interacting///poly(A) binding protein cytoplasmic 1	5.85	0.1672	5.85e-06	1.9707
LAMP3	307	205569_at	0.000407	lysosomal associated membrane protein 3	5.86	0.3077	5.85e-06	3.4865
LARP4B	304	208954_s_at	0.000407	La ribonucleoprotein domain family member 4B	5.86	0.1037	5.85e-06	1.5242
COG2	303	203073_at	0.000392	component of oligomeric golgi complex 2	5.87	0.1369	5.49e-06	1.7455
RBBP5	299	205169_at	0.00038	RB binding protein 5, histone lysine methyltransferase complex subunit	5.88	0.1761	5.3e-06	2.0513
FAM50A	298	203262_s_at	0.000371	family with sequence similarity 50 member A	5.89	0.1782	5.12e-06	2.0685
MX1	297	202086_at	0.000371	MX dynamin like GTPase 1	5.89	0.3747	5.12e-06	4.614
SNORA72	296	228047_at	0.00036	small nucleolar RNA, H/ACA box 72	5.89	0.147	4.94e-06	1.8228
ABL2	293	226893_at	0.00036	ABL proto-oncogene 2, non-receptor tyrosine kinase	5.9	0.159	4.94e-06	1.9166
TP53BP2	290	203120_at	0.00036	tumor protein p53 binding protein 2	5.91	0.2286	4.94e-06	2.5532
GTF3C3	289	1555439_at	0.00036	general transcription factor IIIC subunit 3	5.92	0.1221	4.94e-06	1.6502
CCDC61	285	228472_at	0.00035	coiled-coil domain containing 61	5.93	0.0632	4.57e-06	1.2968
YWHAZ	287	214848_at	0.00035	tyrosine 3-monooxygenase/tryptophan 5-monooxygenase activation protein zeta	5.93	0.0886	4.57e-06	1.4388
SNORD77	277	228238_at	0.000348	small nucleolar RNA, C/D box 77///small nucleolar RNA, C/D box 76///small nucleolar RNA, C/D box 74///growth arrest specific 5 (non-protein coding)///small nucleolar RNA, C/D box 44///small nucleolar RNA, C/D box 47///small nucleolar RNA, C/D box 80///small nucleolar RNA, C/D box 79///small nucleolar RNA, C/D box 81	5.96	0.279	4.39e-06	3.1652
PIK3R3	268	202743_at	0.000316	phosphoinositide-3-kinase regulatory subunit 3	6.02	0.1799	3.84e-06	2.1178
RRM2	269	201890_at	0.000316	ribonucleotide reductase regulatory subunit M2	6.02	0.4072	3.84e-06	5.4611
DGKH	267	240145_at	0.000306	diacylglycerol kinase eta	6.03	0.1019	3.66e-06	1.5314
ATAD2	262	228401_at	0.000306	ATPase family, AAA domain containing 2	6.04	0.2487	3.66e-06	2.8343
LENG8	265	224673_at	0.000306	leukocyte receptor cluster member 8	6.04	0.1551	3.66e-06	1.9147
SAMHD1	266	235529_x_at	0.000306	SAM and HD domain containing deoxynucleoside triphosphate triphosphohydrolase 1	6.04	0.1195	3.66e-06	1.6488
CEP350	261	213956_at	0.000297	centrosomal protein 350	6.05	0.2039	3.48e-06	2.3506
GM2A	258	212737_at	0.000297	GM2 ganglioside activator	6.05	0.1753	3.48e-06	2.0855
SLC9A6	257	203909_at	0.000297	solute carrier family 9 member A6	6.05	0.1625	3.48e-06	1.9773
GALNT10	256	212256_at	0.000297	polypeptide N-acetylgalactosaminyltransferase 10	6.06	0.1679	3.48e-06	2.0235
RNF115	254	243976_at	0.000297	ring finger protein 115	6.06	0.0877	3.48e-06	1.4453
COL4A1	251	211980_at	0.000297	collagen type IV alpha 1 chain	6.07	0.2646	3.48e-06	3.0463
MORC2	252	203956_at	0.000297	MORC family CW-type zinc finger 2	6.07	0.1359	3.48e-06	1.7716
USP14	253	226567_at	0.000297	ubiquitin specific peptidase 14	6.07	0.1396	3.48e-06	1.7991
APOBEC3B	248	206632_s_at	0.000297	apolipoprotein B mRNA editing enzyme catalytic subunit 3B	6.08	0.1933	3.48e-06	2.2592
HLA-F	246	204806_x_at	0.000297	major histocompatibility complex, class I, F	6.09	0.1994	3.48e-06	2.3192
PABPC1	241	215157_x_at	0.000275	poly(A) binding protein cytoplasmic 1	6.12	0.1424	2.93e-06	1.8291
ASXL2	237	218659_at	0.000275	additional sex combs like 2, transcriptional regulator	6.13	0.1012	2.93e-06	1.5375
CSNK1G1	238	226888_at	0.000275	casein kinase 1 gamma 1	6.13	0.1327	2.93e-06	1.7571
DROSHA	236	218269_at	0.000275	drosha ribonuclease III	6.13	0.1267	2.93e-06	1.7138
TRIO	235	209012_at	0.000275	trio Rho guanine nucleotide exchange factor	6.13	0.0913	2.93e-06	1.4744
G3BP1	233	225007_at	0.000275	G3BP stress granule assembly factor 1	6.14	0.118	2.93e-06	1.652
NEDD4L	227	212445_s_at	0.000275	neural precursor cell expressed, developmentally down-regulated 4-like, E3 ubiquitin protein ligase	6.16	0.2796	2.93e-06	3.2972
PABPC3	226	208113_x_at	0.000275	poly(A) binding protein cytoplasmic 3	6.16	0.1488	2.93e-06	1.8872
RC3H2	225	231716_at	0.000275	ring finger and CCCH-type domains 2	6.16	0.1541	2.93e-06	1.931
AURKAPS1	222	1555843_at	0.000275	RAB3 GTPase activating non-catalytic protein subunit 2///aurora kinase A pseudogene 1	6.17	0.1159	2.93e-06	1.6417
RAB3GAP2	223	202372_at	0.000275	RAB3 GTPase activating non-catalytic protein subunit 2///aurora kinase A pseudogene 1	6.17	0.1159	2.93e-06	1.6417
SHTN1	224	221802_s_at	0.000275	shootin 1	6.17	0.165	2.93e-06	2.0258
CYTH2	221	1555842_at	0.000275	cytohesin 2	6.19	0.1757	2.93e-06	2.1236
DIP2A	220	227199_at	0.000275	disco interacting protein 2 homolog A	6.19	0.1548	2.93e-06	1.9432
TRAF5	218	204352_at	0.000275	TNF receptor associated factor 5	6.2	0.2594	2.93e-06	3.0467
TRIM11	217	226566_at	0.000275	tripartite motif containing 11	6.2	0.1172	2.93e-06	1.6544
ENTPD1	215	209473_at	0.000275	ectonucleoside triphosphate diphosphohydrolase 1	6.21	0.1539	2.93e-06	1.9391
OFD1	214	203569_s_at	0.000275	OFD1, centriole and centriolar satellite protein	6.22	0.1399	2.93e-06	1.8273
C1orf216	212	212791_at	0.000275	chromosome 1 open reading frame 216	6.23	0.1304	2.93e-06	1.7562
TPR	205	201731_s_at	0.000275	translocated promoter region, nuclear basket protein	6.27	0.1066	2.93e-06	1.5895
BUB3	201	201456_s_at	0.000275	BUB3, mitotic checkpoint protein	6.28	0.1393	2.74e-06	1.8338
CDKN3	200	1555758_a_at	0.000275	cyclin dependent kinase inhibitor 3	6.28	0.2843	2.74e-06	3.4488
TBC1D31	204	214061_at	0.000275	TBC1 domain family member 31	6.28	0.1579	2.93e-06	1.988
FAM72A	198	225834_at	0.000275	family with sequence similarity 72 member A///family with sequence similarity 72 member D///family with sequence similarity 72 member B///family with sequence similarity 72 member C	6.29	0.2136	2.74e-06	2.5385
MID1	197	203637_s_at	0.000275	midline 1	6.29	0.2283	2.74e-06	2.7073
ZFP62	192	227796_at	0.000275	ZFP62 zinc finger protein	6.31	0.1982	2.56e-06	2.3776
LOC100289561	189	218379_s_at	0.000275	LOC100289561-PRKRIP1 readthrough///uncharacterized LOC100289561///PRKR interacting protein 1 (IL12 inducible)	6.32	0.119	2.56e-06	1.6844
LOC100630923	188	218378_s_at	0.000275	LOC100289561-PRKRIP1 readthrough///uncharacterized LOC100289561///PRKR interacting protein 1 (IL11 inducible)	6.32	0.119	2.56e-06	1.6844
NDC80	187	204162_at	0.000275	NDC80, kinetochore complex component	6.32	0.2823	2.56e-06	3.4469
PRKRIP1	190	218380_s_at	0.000275	LOC100289561-PRKRIP1 readthrough///uncharacterized LOC100289561///PRKR interacting protein 1 (IL13 inducible)	6.32	0.119	2.56e-06	1.6844
CENPF	186	207828_s_at	0.000275	centromere protein F	6.33	0.2086	2.56e-06	2.4956
DNM1L	184	226154_at	0.000275	dynamin 1 like	6.33	0.1551	2.56e-06	1.9755
EXOC4	185	224926_at	0.000275	exocyst complex component 4	6.33	0.0838	2.56e-06	1.4446
TCERG1	181	202396_at	0.000275	transcription elongation regulator 1	6.34	0.135	2.56e-06	1.8108
UBQLN4	183	224513_s_at	0.000275	ubiquilin 4	6.34	0.1644	2.56e-06	2.0588
MYL12B	180	221474_at	0.000275	myosin light chain 12B	6.36	0.1007	2.56e-06	1.5589
PDGFA	179	205463_s_at	0.000275	platelet derived growth factor subunit A	6.38	0.2363	2.38e-06	2.8442
CDKN2A	175	207039_at	0.000275	cyclin dependent kinase inhibitor 2A	6.39	0.213	2.19e-06	2.5695
PDCD11	174	212424_at	0.000275	programmed cell death 11	6.39	0.0786	2.19e-06	1.4167
ALMS1	166	214221_at	0.000234	ALMS1, centrosome and basal body associated protein	6.44	0.1262	1.83e-06	1.7558
DUT	158	208956_x_at	0.00022	deoxyuridine triphosphatase	6.48	0.1819	1.65e-06	2.2647
SON	157	226465_s_at	0.000205	SON DNA binding protein	6.5	0.1276	1.46e-06	1.7778
ASH1L	155	226447_at	0.000205	ASH1 like histone lysine methyltransferase	6.51	0.1048	1.46e-06	1.6048
EXOC2	153	226270_at	0.000184	exocyst complex component 2	6.51	0.1011	1.28e-06	1.5788
MTR	154	203774_at	0.000205	5-methyltetrahydrofolate-homocysteine methyltransferase	6.51	0.1744	1.46e-06	2.1972
RBP7	152	238066_at	0.000184	retinol binding protein 7	6.51	0.2344	1.28e-06	2.8818
KIF3A	151	228680_at	0.000162	kinesin family member 3A	6.53	0.0842	1.1e-06	1.4635
PRRC2C	150	211946_s_at	0.000162	proline rich coiled-coil 2C	6.53	0.1127	1.1e-06	1.6656
PEAK1	149	225913_at	0.000137	pseudopodium enriched atypical kinase 1	6.55	0.1352	9.14e-07	1.8472
ZNF746	147	225848_at	0.000137	zinc finger protein 746	6.56	0.1502	9.14e-07	1.98
SLU7	145	231718_at	0.000137	SLU7 homolog, splicing factor	6.57	0.1133	9.14e-07	1.6761
LRP11	143	225060_at	0.000116	LDL receptor related protein 11	6.59	0.1808	7.32e-07	2.2853
MALAT1	142	224559_at	0.000116	metastasis associated lung adenocarcinoma transcript 1 (non-protein coding)	6.59	0.2414	7.32e-07	3.0141
DTNA	141	227084_at	0.000116	dystrobrevin alpha	6.61	0.4214	7.32e-07	6.8975
TROVE2	137	212852_s_at	0.000116	TROVE domain family member 2	6.64	0.1875	7.32e-07	2.3696
GON4L	133	218873_at	0.000116	gon-4 like	6.66	0.0805	7.32e-07	1.4505
KDM3B	132	210878_s_at	0.000116	lysine demethylase 3B	6.67	0.0992	7.32e-07	1.5814
AURKA	130	208079_s_at	0.000116	aurora kinase A	6.69	0.3107	7.32e-07	4.2246
ZNF532	129	220617_s_at	0.000116	zinc finger protein 532	6.72	0.1373	7.32e-07	1.8944
FOXP1	127	224838_at	0.000116	forkhead box P1	6.74	0.1759	7.32e-07	2.2738
STAT1	124	209969_s_at	0.000116	signal transducer and activator of transcription 1	6.75	0.3256	7.32e-07	4.5902
B3GALNT2	123	226233_at	6.72e-05	beta-1,3-N-acetylgalactosaminyltransferase 2	6.79	0.1706	3.66e-07	2.2323
TRIM38	122	203567_s_at	6.72e-05	tripartite motif containing 38	6.79	0.1111	3.66e-07	1.6872
ASPM	121	219918_s_at	6.72e-05	abnormal spindle microtubule assembly	6.8	0.3428	3.66e-07	5.0282
SRPK2	120	203182_s_at	3.49e-05	SRSF protein kinase 2	6.8	0.1332	1.83e-07	1.8735
XPO1	117	235927_at	3.49e-05	exportin 1	6.81	0.3153	1.83e-07	4.4269
FAM169A	115	235048_at	3.49e-05	family with sequence similarity 169 member A	6.83	0.3476	1.83e-07	5.1793
PHF20	113	209422_at	3.49e-05	PHD finger protein 20	6.84	0.1317	1.83e-07	1.8674
RFWD2	112	234950_s_at	3.49e-05	ring finger and WD repeat domain 2	6.85	0.1267	1.83e-07	1.8244
STC1	110	204595_s_at	3.49e-05	stanniocalcin 1	6.9	0.1678	1.83e-07	2.231
FAM83H	109	226129_at	3.49e-05	family with sequence similarity 83 member H	6.91	0.2493	1.83e-07	3.2976
NECAB3	108	210720_s_at	3.49e-05	N-terminal EF-hand calcium binding protein 3	6.92	0.1427	1.83e-07	1.9828
DUXAP10	107	242881_x_at	3.49e-05	double homeobox A pseudogene 10	6.94	0.4907	1.83e-07	10.6122
GLYR1	105	212414_s_at	3.49e-05	glyoxylate reductase 1 homolog///septin 6	6.95	0.2402	1.83e-07	3.1787
SEPT6	106	212415_s_at	3.49e-05	glyoxylate reductase 1 homolog///septin 7	6.95	0.2402	1.83e-07	3.1787
SAFB2	103	32099_at	3.49e-05	scaffold attachment factor B2	6.96	0.0904	1.83e-07	1.5466
CEP68	102	239442_at	3.49e-05	centrosomal protein 68	6.98	0.127	1.83e-07	1.8482
CCNB1	101	214710_s_at	3.49e-05	cyclin B1	6.99	0.244	1.83e-07	3.2599
TTC13	97	219481_at	3.49e-05	tetratricopeptide repeat domain 13	7.04	0.1652	1.83e-07	2.2381
HLA-B	91	209140_x_at	3.49e-05	major histocompatibility complex, class I, B	7.08	0.1519	1.83e-07	2.1083
HNRNPU	87	200594_x_at	3.49e-05	heterogeneous nuclear ribonucleoprotein U	7.14	0.0927	1.83e-07	1.5824
TARBP1	88	202813_at	3.49e-05	TAR (HIV-1) RNA binding protein 1	7.14	0.2127	1.83e-07	2.8649
AKR1B10	85	206561_s_at	3.49e-05	aldo-keto reductase family 1 member B10	7.16	0.7176	1.83e-07	35.2188
HLA-C	80	216526_x_at	0	major histocompatibility complex, class I, C	7.23	0.1264	0	1.8841
RACGAP1	79	222077_s_at	0	Rac GTPase activating protein 1	7.24	0.2786	0	4.0462
POLR3A	78	227872_at	0	RNA polymerase III subunit A	7.25	0.0719	0	1.4355
SKP1	75	200719_at	0	S-phase kinase-associated protein 1	7.27	0.1063	0	1.7086
HMMR	74	207165_at	0	hyaluronan mediated motility receptor	7.28	0.2235	0	3.089
VPS13B	72	213243_at	0	vacuolar protein sorting 13 homolog B	7.3	0.16	0	2.2467
CAMLG	70	203538_at	0	calcium modulating ligand	7.31	0.115	0	1.7912
DNAJC6	67	204720_s_at	0	DnaJ heat shock protein family (Hsp40) member C6	7.39	0.3329	0	5.4996
MDK	66	209035_at	0	midkine (neurite growth-promoting factor 2)	7.4	0.2392	0	3.412
FLVCR1	62	228191_at	0	feline leukemia virus subgroup C cellular receptor 1	7.46	0.2212	0	3.1356
OSBPL3	59	209627_s_at	0	oxysterol binding protein like 3	7.48	0.1723	0	2.4443
GABBR1	58	205891_s_at	0	ubiquitin D///gamma-aminobutyric acid type B receptor subunit 2	7.53	0.5076	0	14.1331
UBD	57	205890_s_at	0	ubiquitin D///gamma-aminobutyric acid type B receptor subunit 1	7.53	0.5076	0	14.1331
UBAP2L	54	201377_at	0	ubiquitin associated protein 2 like	7.61	0.1361	0	2.0499
FAM21C	53	211069_x_at	0	uncharacterized LOC101930591///family with sequence similarity 22 member C	7.65	0.111	0	1.8016
LOC101930591	52	211068_x_at	0	uncharacterized LOC101930591///family with sequence similarity 21 member C	7.65	0.111	0	1.8016
FAT1	51	201579_at	0	FAT atypical cadherin 1	7.66	0.2825	0	4.4786
UBE2A	50	201899_s_at	0	ubiquitin conjugating enzyme E2 A	7.66	0.1377	0	2.0772
MAP2	47	225540_at	0	microtubule associated protein 2	7.7	0.4597	0	11.6139
PLVAP	41	221529_s_at	0	plasmalemma vesicle associated protein	7.79	0.24	0	3.6564
COL15A1	40	203477_at	0	collagen type XV alpha 1 chain	7.8	0.4121	0	9.2669
SAP30L	36	232135_at	0	SAP30 like	7.95	0.0928	0	1.6676
ZFYVE26	35	213073_at	0	zinc finger FYVE-type containing 26	8.06	0.1082	0	1.8297
TAOK3	34	221508_at	0	TAO kinase 3	8.1	0.0629	0	1.4238
CHD7	30	218829_s_at	0	chromodomain helicase DNA binding protein 7	8.18	0.1755	0	2.7057
HLA-A	31	215313_x_at	0	major histocompatibility complex, class I, A	8.18	0.1433	0	2.2525
ITGA6	29	201656_at	0	integrin subunit alpha 6	8.19	0.2024	0	3.1534
ADAR	28	201786_s_at	0	adenosine deaminase, RNA specific	8.21	0.1153	0	1.9275
IFI27	26	202411_at	0	interferon alpha inducible protein 27	8.3	0.484	0	16.2166
AAK1	25	225522_at	0	AP2 associated kinase 1	8.31	0.1339	0	2.1623
ERMP1	24	222603_at	0	endoplasmic reticulum metallopeptidase 1	8.39	0.1727	0	2.7295
SMG7	23	201794_s_at	0	SMG7, nonsense mediated mRNA decay factor	8.39	0.1539	0	2.4484
NUB1	20	222512_at	0	negative regulator of ubiquitin like proteins 1	8.45	0.095	0	1.7452
PARP12	15	218543_s_at	0	poly(ADP-ribose) polymerase family member 12	8.75	0.1894	0	3.1541
RNF213	13	225929_s_at	0	ring finger protein 213	8.8	0.1706	0	2.8325
FAM21A	7	212930_s_at	0	uncharacterized LOC101930591///family with sequence similarity 21 member A///family with sequence similarity 22 member C	9.39	0.1006	0	1.9247
FAM21C	8	212931_s_at	0	uncharacterized LOC101930591///family with sequence similarity 21 member A///family with sequence similarity 23 member C	9.39	0.1006	0	1.9247
LOC101930591	6	212929_s_at	0	uncharacterized LOC101930591///family with sequence similarity 21 member A///family with sequence similarity 21 member C	9.39	0.1006	0	1.9247
RFX5	4	202963_at	0	regulatory factor X5	10.64	0.1276	0	2.5631
CAP2	2	212554_at	0	CAP, adenylate cyclase-associated protein, 2 (yeast)	11.67	0.2044	0	5.223
