# Supplementary material for: G2/M checkpoint plays a vital role at the early stage of HCC by analysis of key pathways and genes
Source: Oncotarget. 2017 Jul 18;8(44):76305–17. doi: 10.18632/oncotarget.19351 (PMC5652707; doi:10.18632/oncotarget.19351)
Supplement: Supplementary file 3 [file oncotarget-08-76305-s003.xlsx]

## Sheet: Sheet1
WHITFIELD_CELL_CYCLE_G2_M	http://www.broadinstitute.org/gsea/msigdb/cards/WHITFIELD_CELL_CYCLE_G2_M	ZNF521	HMGB3	CDC27	PRR11	TOMM34	RBM8A	WSB1	ZMYM1	CNTROB	CCDC99	CKS2	HPS4	FOXM1	CDC25B	MKI67	QRICH1	MLLT4	RASGEF1A	LRRC17	HMMR	NEK2	GTSE1	ERN2	OIT3	RNF126	SS18	NCOA5	GAS2L3	SPAG5	BIRC2	GAS6	RAD51C	NCAPD2	TLE3	TXNRD1	ZFX	TPX2	SGOL2	ORAOV1	KIAA0182	TACC3	FRZB	KIF5B	PTP4A1	PRPSAP1	BUB1	DUSP4	CNOT10
GO_CELL_CYCLE_G2_M_PHASE_TRANSITION	http://www.broadinstitute.org/gsea/msigdb/cards/GO_CELL_CYCLE_G2_M_PHASE_TRANSITION	PKMYT1	CDC25C	PPP1R12B	CEP70	PRKAR2B	BIRC5	AURKA	SFI1	PLCB1	TPD52L1	CLASP1	CSNK1D	CDC25B	PPM1D	CDKN1A	CDK5RAP2	LATS1	TAF2	TUBB	CALM3	AKAP8	AKAP9	ALMS1	CDK7	MELK	CEP78	DYNLL1	CSNK1E	GADD45A	TERF1	NDE1	PCNT	PHLDA1	UBB	PPP2R2A	PRKACA	FOXM1	ABCB1	MAPRE1	CEP192	CDKN2B	PPP2R1A	SSNA1	PCM1	CHEK2	WNT10B	WEE1	HMMR
WHITFIELD_CELL_CYCLE_G2	http://www.broadinstitute.org/gsea/msigdb/cards/WHITFIELD_CELL_CYCLE_G2	H2AFX	TOP2A	KBTBD2	KIF22	SAP30	CCNA2	TNPO2	GPR126	TRIM69	CDKN2C	NFIC	ANLN	VPS25	DET1	CEP350	MND1	MUC1	CIITA	NNMT	LIX1L	BRD8	ARMC1	BUB3	STIL	HMGB2	NCAPH	ASXL1	CXCL14	STAT1	HIST3H2A	NR3C1	GAS1	RANGAP1	MAD2L1	FAM83D	MELK	NUCKS1	IQGAP3	CCDC107	KIF11	RGS3	SV2B	NMB	KIFC1	CASP3	WSB1	KIAA1524	HLA-DRA
GO_G2_DNA_DAMAGE_CHECKPOINT	http://www.broadinstitute.org/gsea/msigdb/cards/GO_G2_DNA_DAMAGE_CHECKPOINT	CHEK1	NEK11	TAOK3	ATM	MRE11A	TAOK1	TAOK2	MAPKAPK2	RBBP8	BRCC3	CCNA2	HMGA2	NBN	SYF2	DTL	BLM	CDK5RAP3	FZR1	PLK1	NEK6	BRE	BRCA1	CLSPN	CDC14B	BRSK1
REACTOME_MITOTIC_G2_G2_M_PHASES	http://www.broadinstitute.org/gsea/msigdb/cards/REACTOME_MITOTIC_G2_G2_M_PHASES	ACTR1A	AKAP9	CDK2	CDK7	TUBGCP3	DCTN2	CETN2	PLK4	SDCCAG8	TUBGCP2	FGFR1OP	CEP250	DCTN3	TUBGCP5	NEDD1	CSNK1D	CSNK1E	DCTN1	DYNC1H1	DYNC1I2	E2F1	E2F3	TUBB	CEP164	MAPRE1	AZI1	CLASP1	TUBG2	HSP90AA1	MNAT1	NEK2	NUMA1	PAFAH1B1	PCM1	PCNT	PLK1	CEP192	PPP2R1A	PRKACA	CEP72	CDK5RAP2	PRKAR2B	CENPJ	TUBG1	WEE1	XPO1	YWHAE	YWHAG
HALLMARK_G2M_CHECKPOINT	http://www.broadinstitute.org/gsea/msigdb/cards/HALLMARK_G2M_CHECKPOINT	AURKA	CCNA2	TOP2A	CCNB2	CENPA	BIRC5	CDC20	PLK1	TTK	PRC1	KIF11	NUSAP1	CKS2	KIF2C	MKI67	AURKB	TPX2	SMC4	BUB1	CENPF	RACGAP1	CENPE	KIF23	UBE2C	MCM6	MCM3	PTTG1	KIF4A	ESPL1	MAD2L1	NEK2	KIF22	HMMR	CDKN3	CDC25A	H2AFX	CDC25B	PLK4	CDC6	CCNF	MCM5	LMNB1	E2F3	KIF15	CHEK1	WHSC1	HMGB3	DBF4
REACTOME_CYCLIN_A_B1_ASSOCIATED_EVENTS_DURING_G2_M_TRANSITION	http://www.broadinstitute.org/gsea/msigdb/cards/REACTOME_CYCLIN_A_B1_ASSOCIATED_EVENTS_DURING_G2_M_TRANSITION	CDK7	MNAT1	PLK1	WEE1	XPO1	CCNA2	CCNA1	CCNB1	CCNH	PKMYT1	CCNB2	CDC25A	CDC25B	CDC25C
GO_REGULATION_OF_CELL_CYCLE_G2_M_PHASE_TRANSITION	http://www.broadinstitute.org/gsea/msigdb/cards/GO_REGULATION_OF_CELL_CYCLE_G2_M_PHASE_TRANSITION	CDK5RAP3	WNT10B	KIF14	NPM1	SYF2	CDKN2A	CDK4	GTSE1	BLM	CCNB3	H2AFY	CAMK2D	CDC7	GPR132	HSPA2	HUS1B	PLK1	USP47	SIN3A	ATF5	CLSPN	BRD4	CCND1	RAB11A	FHL1	MRE11A	PKIA	TP53	DBF4B	RINT1	HUS1	CENPF	TAOK3	RAD51C	NEK10	ATM	KCNH5	CCNA2	RNASEH2B	PHOX2B	SMARCD3	HMGA2	NBN	RCC2	PRKCQ	VPS4B	STOX1	APP
GO_MITOTIC_G2_M_TRANSITION_CHECKPOINT	http://www.broadinstitute.org/gsea/msigdb/cards/GO_MITOTIC_G2_M_TRANSITION_CHECKPOINT	CCNA2	NBN	HMGA2	HUS1B	CLSPN	CDK5RAP3	MRE11A	SYF2	HUS1	TAOK3	ATM	BLM
REACTOME_G2_M_CHECKPOINTS	http://www.broadinstitute.org/gsea/msigdb/cards/REACTOME_G2_M_CHECKPOINTS	CDK2	DBF4	CHEK1	CHEK2	HUS1	MCM2	MCM3	MCM4	MCM5	MCM6	MCM7	ATM	ATR	MCM10	RAD1	RAD9A	RAD17	RFC2	RFC3	RFC4	RFC5	RPA1	RPA2	RPA3	WEE1	CDC7	MCM8	CCNB1	CCNB2	CDC6	CDC25A	CDC25C
GO_POSITIVE_REGULATION_OF_CELL_CYCLE_G2_M_PHASE_TRANSITION	http://www.broadinstitute.org/gsea/msigdb/cards/GO_POSITIVE_REGULATION_OF_CELL_CYCLE_G2_M_PHASE_TRANSITION	PHOX2B	RCC2	SMARCD3	CDC7	SIN3A	VPS4B	PBX1	CCND1	BRD4	STOX1	APP	RAB11A	WNT10B	CDK4	DBF4B	NPM1	RAD51C
BHATI_G2M_ARREST_BY_2METHOXYESTRADIOL_UP	http://www.broadinstitute.org/gsea/msigdb/cards/BHATI_G2M_ARREST_BY_2METHOXYESTRADIOL_UP	EGR1	PBK	CTNNAL1	ILDR1	PURB	PPP1R12B	SPHK1	MYBL2	CYR61	FLJ44796	HIST1H2AE	IL24	CORO1C	GMNN	API5	SPCS3	SNRPA1	PCYOX1	TUBB6	PLEKHB2	DKK1	TNPO1	RAB27A	CDC20	NDUFAB1	HIST1H1C	TMEM48	RABGEF1	IL28RA	GALNT2	PDE4C	TNFSF14	LIMK1	TMC8	GNG11	PRAC	NRAS	HSP90AA1	RASIP1	CTPS	ASPM	FAP	GP2	NDUFA9	GALNT3	DNAL1	KYNU	MAD2L1
GO_NEGATIVE_REGULATION_OF_CELL_CYCLE_G2_M_PHASE_TRANSITION	http://www.broadinstitute.org/gsea/msigdb/cards/GO_NEGATIVE_REGULATION_OF_CELL_CYCLE_G2_M_PHASE_TRANSITION	USP47	ATF5	CLSPN	CCNA2	NBN	HMGA2	HUS1B	GPR132	SYF2	HUS1	ATM	BLM	TAOK3	H2AFY	CDK5RAP3	FHL1	MRE11A
BHATI_G2M_ARREST_BY_2METHOXYESTRADIOL_DN	http://www.broadinstitute.org/gsea/msigdb/cards/BHATI_G2M_ARREST_BY_2METHOXYESTRADIOL_DN	ZNF613	PVALB	METTL9	TRIB3	GDF3	GPT2	CAST	PRKAG1	DENND2D	CTH	CBS	SIX6	TMEM79	JRKL	SCUBE2	ZNF490	CLIC6	ATF4	XK	NLGN1	SGSH	DET1	FAM86A	CRTAP	TIMP4	RPL31	C5	ARHGAP24	LARP6	ABHD14B	CIRBP	ARHGAP9	ZNF658	IFRD1	BOLA1	PSAT1	AK7	RPL3	DDIT3	LAPTM5	ZFAND1	PRKCZ	IGBP1	LCK	MTHFD2	THRA	DNASE2	CSNK2A2
[truncated: 137 more columns]
